# Supplementary material for: RNA-seq Transcriptome Response of Flax (Linum usitatissimum L.) to the Pathogenic Fungus Fusarium oxysporum f. sp. lini
Source: Front Plant Sci. 2016 Nov 24;7:1766. doi: 10.3389/fpls.2016.01766 (PMC5121121; doi:10.3389/fpls.2016.01766)
Supplement: Supplementary file 1 [file Table_1.XLSX]

## Sheet: Sheet1
Table S1. Primers qRT-PCR.
Primer name	Sequence	Gene annotation	Gene alias
Lus10037737_F	GCTCTCAGCGATCCTACTGC	chitinase	LusCTL2
Lus10037737_R	TCGAAGACGATGCCGATT	chitinase	LusCTL2
Lus10037430_F	TTGGTGAACTTGTTGGCAGT	chitinase	LusCTL4
Lus10037430_R	CTTCCCCTTCACCTTCTTCA	chitinase	LusCTL4
Lus10028377_F	AACAGAGTTCCCGGCTACG	chitinase	LusCTL10
Lus10028377_R	GCCACGTCCACATTCAAGA	chitinase	LusCTL10
Lus10041831_F	CGTCCATCCATAGCGTGATT	chitinase	LusCTL11
Lus10041831_R	TACCCGGGAACTCTGTTGG	chitinase	LusCTL11
EF1-A-fw	GCTGCCAACTTCACATCTCA	Elongation factor 1-α	EF1A
EF1-A-rv	GATCGCCTGTCAATCTTGGT	Elongation factor 1-α	EF1A
ETIF3E-fw	TTACTGTCGCATCCATCAGC	Eukaryotic translation initiation factor 3E	ETIF3E
ETIF3E-rv	GGAGTTGCGGATGAGGTTTA	Eukaryotic translation initiation factor 3E	ETIF3E
ETIF5A-fw	TGCCACATGTGAACCGTACT	Eukaryotic translation factor 5A	ETIF5A
ETIF5A-rv	CTTTACCCTCAGCAAATCCG	Eukaryotic translation factor 5A	ETIF5A
GADPH-fw	GACCATCAAACAAGGACTGGA	Glyceraldehyde 3-phosphate dehydrogenase	GADPH
GADPH-rv	TGCTGCTGGGAATGATGTT	Glyceraldehyde 3-phosphate dehydrogenase	GADPH
UBI-fw	CTCCGTGGAGGTATGCAGAT	Ubiquitin	UBI
UBI-rv	TTCCTTGTCCTGGATCTTCG	Ubiquitin	UBI
UBI2-fw	CCAAGATCCAGGACAAGGAA	Ubiquitin extension protein	UBI2
UBI2-rv	GAACCAGGTGGAGAGTCGAT	Ubiquitin extension protein	UBI2
PME-32F	CATGGTGGTCGGTTTGTG	Pectinesterase	PME32
PME-32R	GTCGATCGCCATGAATCC	Pectinesterase	PME32
Lus10015351-N_tr_fw	CAGGTCCTTGTCGCTGCTTC	nitrate transporter downregulated	Nit_trp
Lus10015351-N_tr_rv	GCTCTGTACTGATTGCTGCC	nitrate transporter downregulated	Nit_trp
Lus10021936-_7s_glob_fw	TTCGGAGATGGCCCTTATGTC	basic 7s globulin like downregulated	7s glob-like
Lus10021936-_7s_glob_rv	GCTGTGCTCACCTTGTTCAG	basic 7s globulin like downregulated	7s glob-like
Lus10016424-sim_AER92600_fw	TCATCATGGCGTCGATCTTGTA	conserved proteins similar to AER92600 downregulated	sim_AER92600
Lus10016424-sim_AER92600_rv	ACTCATCCCACCACCACCTT	conserved proteins similar to AER92600 downregulated	sim_AER92600
Lus10005393-POX_fw	TGCTCTAGTCGACCCATTCTCCA	polyphenol oxidase downregulated	POX
Lus10005393-POX_rv	TCTTGAACTCCCTCCCCGCA	polyphenol oxidase downregulated	POX
Lus1001069-mlp423_fw	CAAGGTGATGTGGAGAAGTTAGAA	mlp like protein 423 downregulated	mlp423
Lus1001069-mlp423_rv	CCTGTCGTGACGCTTCTTCT	mlp like protein 423 downregulated	mlp423
Lus10039487-iaa7_fw	TACTGCCCAAACGAACTCATCTA	auxin responsive protein iaa7 downregulated	iaa7
Lus10039487-iaa7_rv	TCCATTATTATCTTCATCGCCGG	auxin responsive protein iaa7 downregulated	iaa7
Lus10041830-chit_fw	CCGCTGCTAGGTCCTTCAAC	chitinase upregulated	chitA
Lus10041830-chit_rv	TGTCTCCCTAATGAAACAATACCC	chitinase upregulated	chitA
Lus10028377-chit_fw	CTACTGCTGGGTCCTTCAAT	chitinase upregulated	chitB
Lus10028377-chit_rv	GCTCCTTCTTACGGGTGTC	chitinase upregulated	chitB
Lus10004808-leuc_diox_fw	GACTTCAAGTGCGGAAAGACA	leucoanthodyanidin dioxygenase upregulated	leuc_diox
Lus10004808-leuc_diox_rv	TCTTGTAGACCGCGTTGCTA	leucoanthodyanidin dioxygenase upregulated	leuc_diox
Lus10020826-peroxid_fw	GATGCCAAGACTCAGCTCGAAA	peroxidase upregulated	peroxid
Lus10020826-peroxid_rv	CCGTCTCTTCGTCCCGTG	peroxidase upregulated	peroxid
Lus10019060-GH_chit_fw	CAGTTTATGACCTTTACCCAGACA	glycosyl hydrolase family protein with chitinase sinertion domain upregulated	GH_chit
Lus10019060-GH_chit_rv	ACGTTAGCTCCACCGCCT	glycosyl hydrolase family protein with chitinase sinertion domain upregulated	GH_chit
Lus10016836-PR_sth2_fw	TGTGACCCGCGACATACAG	pathogenesis related protein sth 2 upregulated	PR_sth2
Lus10016836-PR_sth2_rv	TCGACCATTGTGTACTTGCATAC	pathogenesis related protein sth 2 upregulated	PR_sth2
Lus10008930-mlp_fw	TCCTTCCAATATTCAGGCTGTCA	major latex protein upregulated	mlp
Lus10008930-mlp_rv	ACATCTCCTTCTAAGCCGTTCAG	major latex protein upregulated	mlp
Lus10027702-ETIF3_sub_C_fw	ATCTGACGAGTCTACTGATGAGG	eukariotic translation initiation factor 3 subunit c non-regulated	ETIF3_sub_C
Lus10027702-ETIF3_sub_C_rv	ACGTCCCAGGTAATTTCGCT	eukariotic translation initiation factor 3 subunit c non-regulated	ETIF3_sub_C
Lus10025438-TEF1_fw	CTTGATTGGTGAAGCTTCGTGT	transcription elongation factor 1 non-regulated	TEF1
Lus10025438-TEF1_rv	CCATACGCAGCAGAGCACTA	transcription elongation factor 1 non-regulated	TEF1
Lus10015458-RNA_pol_fw	GAGGGGAAAAGGTGTGTTTGG	dna directed rna polymerase i subunit rpa12 non-regulated	RNA_pol
Lus10015458-RNA_pol_rv	TGCTGCATTTCTCACACTGC	dna directed rna polymerase i subunit rpa12 non-regulated	RNA_pol
Lus10005425-treh6P_synt_fw	AGGCTGAGATTGAGGAGAGTTG	trehalose 6 phosphate synthase non-regulated	treh6P_synt
Lus10005425-treh6P_synt_rv	ACATTATAGTAAGCTGCTCGTTCG	trehalose 6 phosphate synthase non-regulated	treh6P_synt
Lus10038622-ETIF3_sub_l_fw	CTTGGAAAGCTTGCGAATTACTTG	eukaryotic translation factor 3 subunit l like non-regulated	ETIF3_sub_l
Lus10038622-ETIF3_sub_l_rv	ATGATCTTCCTGTCAGAATCAACC	eukaryotic translation factor 3 subunit l like non-regulated	ETIF3_sub_l
