# Supplementary material for: RNA-seq Transcriptome Response of Flax (Linum usitatissimum L.) to the Pathogenic Fungus Fusarium oxysporum f. sp. lini
Source: Front Plant Sci. 2016 Nov 24;7:1766. doi: 10.3389/fpls.2016.01766 (PMC5121121; doi:10.3389/fpls.2016.01766)
Supplement: Supplementary file 2 [file Table_2.XLSX]

## Sheet: day4
Table S2. Full annotation and expression of transcripts identified by cufflinks. Some transcripts hit more than one gene model.
																			blastx vs swissprot in westgrid and then loaded in blast2go						blastx vs trembl in westgrid and then loaded in blast2go						blastx vs nr in westgrid and then loaded in blast2go							blastx vs TAIR10 in westgrid and then loaded in blast2go
transcript_id	gene hit 1	gene hit 2	gene 1 with annotation	annotation	gene 2 with annnotation	annotation	locus	sample_1	sample_2	value_1	value_2	value_1+0.25	value_2+0.25	fold change	log2(fold change)corrected	p_value	q_value	significant	SeqName	Description	Length	#Hits	e-Value	sim mean	SeqName	Description	Length	#Hits	e-Value	sim mean	SeqName	Description	Genbank acc	Length	#Hits	e-Value	sim mean	SeqName	Description	TAIR acc	Length	#Hits	e-Value	sim mean
XLOC_023032	Lus10032254		Lus10032254	cortical cell-delineating protein precursor			scaffold291:336814-337237	water	fusarium	0	1.80373	0.25	2.05373	8.21492	3.03825	0.0001	0.0371874	yes	XLOC_023032	14kd_dauca 14 kda proline-rich protein os=daucus carota pe=2 sv=1	399	10	5.9e-36	0.785	XLOC_023032	protein os=oryza sativa japonica gn= pe=4 sv=2	399	20	7.4e-38	0.801	XLOC_023032	14 kda proline-rich	XP_012488767.1	399	20	2.1e-38	0.841	XLOC_023032	bifunctional inhibitor lipid-transfer protein seed storage 2s albumin superfamily protein	AT4G12510.1	399	20	8.8e-37	0.7825
XLOC_005236	Lus10003339		Lus10003339	lysine histidine transporter			scaffold1120:92913-96798	water	fusarium	0.769745	4.78157	1.01974	5.03157	4.93415	2.3028	5e-05	0.020593	yes	XLOC_005236	lhtl8_arath lysine histidine transporter-like 8 os=arabidopsis thaliana gn=aatl1 pe=1 sv=1	1458	20	1.3e-128	0.487	XLOC_005236	a0a061dxu6_thecclysine histidine transporter-like isoform 1 os=theobroma cacao gn=tcm_006525 pe=4 sv=1	1458	20	2.9e-177	0.705	XLOC_005236	lysine histidine transporter-like 8	XP_011046310.1	1458	20	0	0.716	XLOC_005236	transmembrane amino acid transporter family protein	AT1G47670.1	1458	20	9.7e-130	0.493
XLOC_020721	Lus10041613		Lus10041613	zinc transporter			scaffold272:948392-949706	water	fusarium	2.49859	11.1095	2.74859	11.3595	4.13285	2.04714	5e-05	0.020593	yes	XLOC_020721	zip1_arath zinc transporter 1 os=arabidopsis thaliana gn=zip1 pe=2 sv=1	1071	20	1.6e-104	0.6715	XLOC_020721	a0a061dlj0_thecczinc transporter 5 os=theobroma cacao gn=tcm_002136 pe=4 sv=1	1071	20	9.8e-145	0.809	XLOC_020721	zinc transporter 8-like	XP_008229645.1	1071	20	1.1e-147	0.8105	XLOC_020721	zinc transporter 5 precursor	AT3G12750.1	1071	17	1.2e-105	0.6476
XLOC_049543	Lus10031297		Lus10031297	late embryogenesis abundant protein			scaffold977:1029279-1031419	water	fusarium	0	0.664052	0.25	0.914052	3.65621	1.87035	5e-05	0.020593	yes	XLOC_049543	---NA---	1095	0	-	-	XLOC_049543	a0a061f803_thecclate embryogenesis abundant os=theobroma cacao gn=tcm_031345 pe=4 sv=1	1095	20	2.3e-175	0.7295	XLOC_049543	late embryogenesis abundant	XP_010069539.1	1095	20	2.1e-175	0.7335	XLOC_049543	late embryogenesis abundant	AT5G54370.1	1095	6	6.1e-120	0.6633
XLOC_024187	-						scaffold303:144281-148094	water	fusarium	3.0552	10.5216	3.3052	10.7716	3.25899	1.70442	5e-05	0.020593	yes	XLOC_024187	p2b10_arath f-box protein pp2-b10 os=arabidopsis thaliana gn=pp2b10 pe=1 sv=1	3648	14	3.5e-36	0.4971	XLOC_024187	u5gfm2_poptrskp1 interacting partner 3-related family protein os=populus trichocarpa gn=poptr_0005s02190g pe=4 sv=1	3648	20	1.6e-57	0.6155	XLOC_024187	f-box protein pp2-b15-like	XP_007208595.1	3648	20	1.6e-57	0.6285	XLOC_024187	phloem protein 2-b10	AT2G02360.1	3648	14	3e-37	0.5036
XLOC_047837	Lus10016775		Lus10016775	gdsl-motif lipase hydrolase family protein			scaffold903:447839-449234	water	fusarium	2.60503	8.7226	2.85503	8.9726	3.14273	1.65202	5e-05	0.020593	yes	XLOC_047837	gdl38_arath gdsl esterase lipase at2g23540 os=arabidopsis thaliana gn=at2g23540 pe=2 sv=1	1143	20	0	0.614	XLOC_047837	a0a072u3s0_medtrgdsl-like lipase acylhydrolase os=medicago truncatula gn=mtr_8g079050 pe=4 sv=1	1143	20	0	0.913	XLOC_047837	gdsl esterase lipase at2g23540	XP_003518088.1	1143	20	0	0.9165	XLOC_047837	gdsl-like lipase acylhydrolase superfamily protein	AT2G23540.1	1143	20	0	0.6145
XLOC_033314	Lus10003110		Lus10003110	ribonuclease			scaffold451:92794-93574	water	fusarium	7.17099	22.4516	7.42099	22.7016	3.05911	1.61311	5e-05	0.020593	yes	XLOC_033314	rnlx_sollc intracellular ribonuclease lx os=solanum lycopersicum gn=rnalx pe=1 sv=2	687	20	1.5e-33	0.4745	XLOC_033314	b9rh71_riccoribonuclease os=ricinus communis gn=rcom_1447670 pe=3 sv=1	687	20	8.3e-43	0.5275	XLOC_033314	s-like rnase	XP_002512930.1	687	20	7.6e-43	0.5285	XLOC_033314	ribonuclease t2 family protein	AT1G26820.1	687	5	1.7e-34	0.476
XLOC_017197	Lus10033767		Lus10033767	conserved protein similar to XP_002325797			scaffold222:63449-64133	water	fusarium	6.25472	18.9254	6.50472	19.1754	2.94792	1.5597	5e-05	0.020593	yes	XLOC_017197	gl113_arath germin-like protein subfamily 1 member 13 os=arabidopsis thaliana gn=glp6 pe=2 sv=2	684	20	1.4e-98	0.786	XLOC_017197	u5ffg6_poptrgermin-like protein subfamily 1 member 6 os=populus trichocarpa gn=poptr_0019s04330g pe=4 sv=1	684	20	1.3e-110	0.8535	XLOC_017197	RmlC-like cupins superfamily protein	XP_006371122.1	684	20	1.2e-110	0.8605	XLOC_017197	RmlC-like cupins superfamily protein	AT5G39150.1	684	20	1.6e-98	0.782
XLOC_041267	Lus10003550						scaffold669:75228-75720	water	fusarium	11.7771	34.4137	12.0271	34.6637	2.88213	1.52714	5e-05	0.020593	yes	XLOC_041267	---NA---	492	0	-	-	XLOC_041267	---NA---	492	0	-	-	XLOC_041267	---NA---	---NA---	492	0	-	-	XLOC_041267	---NA---	no_hit	492	0	-	-
XLOC_032001	-						scaffold42:1117911-1121736	water	fusarium	5.03699	14.961	5.28699	15.211	2.87706	1.5246	5e-05	0.020593	yes	XLOC_032001	---NA---	1221	0	-	-	XLOC_032001	---NA---	1221	0	-	-	XLOC_032001	---NA---	---NA---	1221	0	-	-	XLOC_032001	---NA---	no_hit	1221	0	-	-
XLOC_017264	Lus10033898						scaffold222:1028379-1028788	water	fusarium	34.39	99.1526	34.64	99.4026	2.86959	1.52084	5e-05	0.020593	yes	XLOC_017264	---NA---	366	0	-	-	XLOC_017264	---NA---	366	0	-	-	XLOC_017264	---NA---	---NA---	366	0	-	-	XLOC_017264	---NA---	no_hit	366	0	-	-
XLOC_033328	Lus10003116		Lus10003116	conserved protein similar to XP_002333166			scaffold451:142529-143210	water	fusarium	7.03672	19.6105	7.28672	19.8605	2.72557	1.44656	5e-05	0.020593	yes	XLOC_033328	gl113_arath germin-like protein subfamily 1 member 13 os=arabidopsis thaliana gn=glp6 pe=2 sv=2	681	20	3.9e-103	0.776	XLOC_033328	u5ffg6_poptrgermin-like protein subfamily 1 member 6 os=populus trichocarpa gn=poptr_0019s04330g pe=4 sv=1	681	20	2.4e-116	0.827	XLOC_033328	RmlC-like cupins superfamily protein	XP_012492685.1	681	20	1.6e-116	0.833	XLOC_033328	RmlC-like cupins superfamily protein	AT5G39150.1	681	20	9.6e-104	0.767
XLOC_017407	Lus10003226		Lus10003226	conserved protein similar to NP_001053184			scaffold2239:6066-7444	water	fusarium	36.4543	98.9097	36.7043	99.1597	2.70158	1.4338	5e-05	0.020593	yes	XLOC_017407	chi5_orysj chitinase 5 os=oryza sativa japonica gn=cht5 pe=2 sv=1	1242	20	2.3e-67	0.637	XLOC_017407	protein os=oryza sativa gn= pe=4 sv=1	1242	20	7e-68	0.769	XLOC_017407	chitinase 5-like	XP_006652462.1	1242	20	7.1e-68	0.7595	XLOC_017407	chitinase family protein	AT3G54420.1	1242	15	5.9e-66	0.6153
XLOC_022267	Lus10041196		Lus10041196	"lipid binding protein, putative "			scaffold280:1371174-1372076	water	fusarium	8.93098	24.0212	9.18098	24.2712	2.64364	1.40253	5e-05	0.020593	yes	XLOC_022267	---NA---	600	0	-	-	XLOC_022267	b9rtn6_riccolipid binding os=ricinus communis gn=rcom_0911710 pe=4 sv=1	600	20	7.7e-28	0.83	XLOC_022267	non-specific lipid-transfer protein at2g13820	XP_004298278.1	600	20	9.1e-29	0.8505	XLOC_022267	bifunctional inhibitor lipid-transfer protein seed storage 2s albumin superfamily protein	AT1G05450.2	600	5	3e-24	0.694
XLOC_021453	Lus10038200		Lus10038200	cytochrome p450			scaffold28:240912-243280	water	fusarium	2.62086	7.29565	2.87086	7.54565	2.62836	1.39416	5e-05	0.020593	yes	XLOC_021453	c82c4_arath cytochrome p450 82c4 os=arabidopsis thaliana gn=cyp82c4 pe=2 sv=1	1675	20	1.6e-142	0.5955	XLOC_021453	b9sym5_riccocytochrome os=ricinus communis gn=rcom_1417700 pe=3 sv=1	1675	20	0	0.6975	XLOC_021453	cytochrome p450 cyp82d47-like	XP_012085047.1	1675	20	0	0.7045	XLOC_021453	cytochrome family subfamily polypeptide 2	AT4G31940.1	1675	20	1.2e-143	0.5695
XLOC_003965	Lus10018841		Lus10018841	conserved protein similar to ACU23530			scaffold103:131147-132116	water	fusarium	10.6469	28.2472	10.8969	28.4972	2.61517	1.3869	5e-05	0.020593	yes	XLOC_003965	---NA---	969	0	-	-	XLOC_003965	A0A059BBD0_EUCGRUncharacterized protein OS=Eucalyptus grandis GN=EUGRSUZ_G00980 PE=4 SV=1	969	17	5.3e-17	0.6512	XLOC_003965	proteoglycan 4-like	XP_011084044.1	969	20	9.7e-19	0.6705	XLOC_003965	---NA---	no_hit	969	0	-	-
XLOC_034799	Lus10027279						scaffold472:611140-611707	water	fusarium	3.86319	10.4141	4.11319	10.6641	2.59266	1.37443	0.0001	0.0371874	yes	XLOC_034799	---NA---	567	0	-	-	XLOC_034799	---NA---	567	0	-	-	XLOC_034799	---NA---	---NA---	567	0	-	-	XLOC_034799	---NA---	no_hit	567	0	-	-
XLOC_009756	Lus10004711		Lus10004711	glycerol-3-phosphate acyltransferase			scaffold1421:189505-191313	water	fusarium	1.5275	4.33362	1.7775	4.58362	2.57869	1.36664	5e-05	0.020593	yes	XLOC_009756	gpat5_arath glycerol-3-phosphate acyltransferase 5 os=arabidopsis thaliana gn=gpat5 pe=1 sv=1	1482	8	0	0.6725	XLOC_009756	b9t011_riccoer glycerol-phosphate acyltransferase os=ricinus communis gn=rcom_0040840 pe=4 sv=1	1482	20	0	0.834	XLOC_009756	glycerol-3-phosphate acyltransferase 5	XP_002531580.1	1482	20	0	0.8395	XLOC_009756	glycerol-3-phosphate acyltransferase 5	AT3G11430.1	1482	9	0	0.6778
XLOC_016503	Lus10007034		Lus10007034	thaumatin-like protein			scaffold2103:218850-219567	water	fusarium	5.83734	15.3671	6.08734	15.6171	2.5655	1.35924	5e-05	0.020593	yes	XLOC_016503	tlp_actde thaumatin-like protein os=actinidia deliciosa gn=tlp pe=1 sv=2	717	20	2e-107	0.7295	XLOC_016503	b9ndl0_poptrp21 family protein os=populus trichocarpa gn=poptr_0001s09000g pe=4 sv=1	717	20	1.7e-116	0.817	XLOC_016503	thaumatin-like protein	XP_006440575.1	717	20	1.6e-116	0.822	XLOC_016503	pathogenesis-related thaumatin superfamily protein	AT4G11650.1	717	20	2e-99	0.5295
XLOC_034271	Lus10035624		Lus10035624	chitinase			scaffold464:642651-644162	water	fusarium	11.3738	29.1144	11.6238	29.3644	2.52623	1.33699	5e-05	0.020593	yes	XLOC_034271	chi4_orysj chitinase 4 os=oryza sativa japonica gn=cht4 pe=2 sv=2	957	20	1.9e-82	0.616	XLOC_034271	q7gc32_orysipr-3 class iv chitinase os=oryza sativa indica gn=cht4 pe=4 sv=1	957	20	2.5e-88	0.7495	XLOC_034271	basic endochitinase chb4-like	ABK95688.1	957	20	2.3e-88	0.749	XLOC_034271	chitinase family protein	AT2G43590.1	957	15	6.5e-79	0.6013
XLOC_023471	Lus10006690		Lus10006690	thaumatin-like protein			scaffold2932:151965-152682	water	fusarium	3.78713	9.76366	4.03713	10.0137	2.48039	1.31057	5e-05	0.020593	yes	XLOC_023471	p21_soybn protein p21 os=glycine max pe=1 sv=1	717	20	1.4e-105	0.744	XLOC_023471	a0a061g4b5_theccosmotin 34 os=theobroma cacao gn=tcm_016208 pe=4 sv=1	717	20	2.4e-114	0.8325	XLOC_023471	thaumatin-like protein	XP_006440575.1	717	20	2.2e-114	0.839	XLOC_023471	pathogenesis-related thaumatin superfamily protein	AT4G11650.1	717	20	2.4e-97	0.534
XLOC_030646	Lus10022471		Lus10022471	gdsl-motif lipase hydrolase family protein			scaffold38:683940-685308	water	fusarium	4.81237	12.1014	5.06237	12.3514	2.43985	1.28679	5e-05	0.020593	yes	XLOC_030646	gdl38_arath gdsl esterase lipase at2g23540 os=arabidopsis thaliana gn=at2g23540 pe=2 sv=1	1131	20	0	0.613	XLOC_030646	a0a072u3s0_medtrgdsl-like lipase acylhydrolase os=medicago truncatula gn=mtr_8g079050 pe=4 sv=1	1131	20	0	0.9075	XLOC_030646	gdsl esterase lipase at2g23540	XP_003518088.1	1131	20	0	0.913	XLOC_030646	gdsl-like lipase acylhydrolase superfamily protein	AT2G23540.1	1131	20	0	0.6125
XLOC_036704	Lus10017427		Lus10017427	laccase 90a			scaffold511:570721-573304	water	fusarium	1.74904	4.61614	1.99904	4.86614	2.43424	1.28347	5e-05	0.020593	yes	XLOC_036704	lac5_arath laccase-5 os=arabidopsis thaliana gn=lac5 pe=2 sv=1	1740	20	0	0.708	XLOC_036704	a9p7x1_poptrlaccase os=populus trichocarpa pe=2 sv=1	1740	20	0	0.8705	XLOC_036704	laccase family protein	AJD79906.1	1740	20	0	0.871	XLOC_036704	laccase diphenol oxidase family protein	AT2G40370.1	1740	20	0	0.651
XLOC_032126	Lus10032096		Lus10032096	conserved protein similar to XP_002329811			scaffold42:866470-885532	water	fusarium	4.52491	11.3374	4.77491	11.5874	2.42673	1.27901	5e-05	0.020593	yes	XLOC_032126	air3_arath subtilisin-like protease os=arabidopsis thaliana gn=air3 pe=2 sv=1	2175	11	0	0.5464	XLOC_032126	b9sga4_riccoxylem serine proteinase os=ricinus communis gn=rcom_0880610 pe=4 sv=1	2175	20	0	0.6395	XLOC_032126	xylem serine proteinase 1	XP_006377331.1	2175	20	0	0.662	XLOC_032126	subtilase family protein	AT2G04160.1	2175	20	0	0.5325
XLOC_009433	Lus10017818		Lus10017818	periaxin-like protein			scaffold14:602539-603346	water	fusarium	20.361	49.426	20.611	49.676	2.41017	1.26913	5e-05	0.020593	yes	XLOC_009433	---NA---	807	0	-	-	XLOC_009433	a0a072uvs4_medtrleguminosin group485 secreted peptide os=medicago truncatula gn=mtr_3g026330 pe=4 sv=1	807	20	5.4e-28	0.586	XLOC_009433	proteoglycan 4-like	XP_009757599.1	807	20	2.5e-32	0.5845	XLOC_009433	hydroxyproline-rich glycoprotein family protein	AT5G09530.1	807	1	9.3e-14	0.65
XLOC_035759	Lus10033358						scaffold488:911737-912407	water	fusarium	14.3945	34.9698	14.6445	35.2198	2.40498	1.26603	5e-05	0.020593	yes	XLOC_035759	---NA---	639	0	-	-	XLOC_035759	---NA---	639	0	-	-	XLOC_035759	---NA---	---NA---	639	0	-	-	XLOC_035759	---NA---	no_hit	639	0	-	-
XLOC_038561	Lus10014683		Lus10014683	mitochondrial ribosomal protein			scaffold584:174765-178892	water	fusarium	2.81585	6.92584	3.06585	7.17584	2.34057	1.22686	5e-05	0.020593	yes	XLOC_038561	rl24_lacba 50s ribosomal protein l24 os=lactobacillus brevis (strain atcc 367 jcm 1170) gn=rplx pe=3 sv=1	1067	18	3.1e-13	0.6761	XLOC_038561	b9t402_riccomitochondrial ribosomal protein os=ricinus communis gn=rcom_0286390 pe=3 sv=1	1067	20	5.4e-45	0.6715	XLOC_038561	50s ribosomal protein chloroplastic	XP_008386465.1	1067	20	2.3e-45	0.6695	XLOC_038561	bifunctional inhibitor lipid-transfer protein seed storage 2s albumin superfamily protein	AT5G23535.1	1067	5	1.1e-41	0.682
XLOC_035882	Lus10033360						scaffold488:916151-916544	water	fusarium	13.5635	31.7201	13.8135	31.9701	2.31441	1.21064	5e-05	0.020593	yes	XLOC_035882	---NA---	393	0	-	-	XLOC_035882	---NA---	393	0	-	-	XLOC_035882	---NA---	---NA---	393	0	-	-	XLOC_035882	---NA---	no_hit	393	0	-	-
XLOC_008442	Lus10018641		Lus10018641	GDSL esterase lipase			scaffold1308:678229-679937	water	fusarium	2.95101	7.12181	3.20101	7.37181	2.30296	1.20349	0.0001	0.0371874	yes	XLOC_008442	gdl80_arath gdsl esterase lipase at5g37690 os=arabidopsis thaliana gn=at5g37690 pe=2 sv=1	1128	20	0	0.597	XLOC_008442	b9t102_riccozinc finger os=ricinus communis gn=rcom_0371840 pe=4 sv=1	1128	20	0	0.857	XLOC_008442	gdsl esterase lipase at5g37690	XP_011001569.1	1128	20	0	0.8705	XLOC_008442	gdsl-like lipase acylhydrolase superfamily protein	AT5G37690.1	1128	20	0	0.597
XLOC_006937	Lus10023465		Lus10023465	white-brown-complex abc transporter family			scaffold1216:330496-332809	water	fusarium	0.552952	1.59348	0.802952	1.84348	2.29588	1.19905	5e-05	0.020593	yes	XLOC_006937	ab16g_arath abc transporter g family member 16 os=arabidopsis thaliana gn=abcg16 pe=2 sv=2	2313	20	0	0.6415	XLOC_006937	b9sgg5_riccoatp-binding cassette os=ricinus communis gn=rcom_0745750 pe=3 sv=1	2313	20	0	0.839	XLOC_006937	abc transporter g family member 6-like	XP_012073054.1	2313	20	0	0.862	XLOC_006937	abc-2 type transporter family protein	AT3G55090.1	2313	20	0	0.622
XLOC_035760	Lus10033359						scaffold488:914039-914576	water	fusarium	19.5038	44.8817	19.7538	45.1317	2.28471	1.19201	5e-05	0.020593	yes	XLOC_035760	---NA---	537	0	-	-	XLOC_035760	---NA---	537	0	-	-	XLOC_035760	---NA---	---NA---	537	0	-	-	XLOC_035760	---NA---	no_hit	537	0	-	-
XLOC_011194	Lus10007531		Lus10007531	laccase 90a			scaffold1519:287344-289609	water	fusarium	1.83499	4.37229	2.08499	4.62229	2.21694	1.14857	0.0001	0.0371874	yes	XLOC_011194	lac5_arath laccase-5 os=arabidopsis thaliana gn=lac5 pe=2 sv=1	1479	20	0	0.709	XLOC_011194	a9p7x1_poptrlaccase os=populus trichocarpa pe=2 sv=1	1479	20	0	0.872	XLOC_011194	laccase family protein	ABK92474.1	1479	20	0	0.876	XLOC_011194	laccase diphenol oxidase family protein	AT2G40370.1	1479	20	0	0.6505
XLOC_027072	Lus10001322		Lus10001322	1-deoxy-d-xylulose 5-phosphate synthase			scaffold3345:73343-78536	water	fusarium	1.07099	2.61818	1.32099	2.86818	2.17124	1.11852	5e-05	0.020593	yes	XLOC_027072	dxs2_orysj probable 1-deoxy-d-xylulose-5-phosphate synthase chloroplastic os=oryza sativa japonica gn=os07g0190000 pe=2 sv=1	2739	20	0	0.7505	XLOC_027072	b9t619_ricco1-deoxyxylulose-5-phosphate os=ricinus communis gn=rcom_0025610 pe=3 sv=1	2739	20	0	0.8995	XLOC_027072	1-deoxy-d-xylulose-5-phosphate synthase	XP_002533688.1	2739	20	0	0.912	XLOC_027072	1-deoxy-d-xylulose 5-phosphate synthase 1	AT4G15560.1	2739	5	0	0.766
XLOC_042885	Lus10008779		Lus10008779	sex4 1			scaffold729:104348-111027	water	fusarium	3.32387	7.5047	3.57387	7.7547	2.16983	1.11758	5e-05	0.020593	yes	XLOC_042885	lsf1_arath phosphoglucan phosphatase chloroplastic os=arabidopsis thaliana gn=lsf1 pe=1 sv=1	3686	4	0	0.5825	XLOC_042885	a0a078drl3_brana 03g32470d protein os=brassica napus gn= 03g32470d pe=4 sv=1	3686	20	0	0.784	XLOC_042885	phosphoglucan phosphatase chloroplastic isoform x1	XP_011047310.1	3686	20	0	0.788	XLOC_042885	dual specificity protein phosphatase family protein	AT3G01510.1	3686	4	0	0.595
XLOC_030594	Lus10022385		Lus10022385	ribonuclease			scaffold38:204175-208446	water	fusarium	7.80731	16.6505	8.05731	16.9005	2.09754	1.0687	5e-05	0.020593	yes	XLOC_030594	rns3_arath ribonuclease 3 os=arabidopsis thaliana gn=rns3 pe=2 sv=1	1104	9	4.3e-19	0.4811	XLOC_030594	b9rh71_riccoribonuclease os=ricinus communis gn=rcom_1447670 pe=3 sv=1	1104	20	8.7e-20	0.5115	XLOC_030594	extracellular ribonuclease le-like	XP_002512930.1	1104	20	7.9e-20	0.517	XLOC_030594	ribonuclease t2 family protein	AT1G26820.1	1104	5	3.2e-20	0.474
XLOC_028516	Lus10024107		Lus10024107	zinc iron			scaffold353:527878-529222	water	fusarium	17.8196	37.0263	18.0696	37.2763	2.06293	1.04469	5e-05	0.020593	yes	XLOC_028516	zip1_arath zinc transporter 1 os=arabidopsis thaliana gn=zip1 pe=2 sv=1	1071	20	8.9e-114	0.6685	XLOC_028516	b9sp03_riccozinc iron os=ricinus communis gn=rcom_1247260 pe=4 sv=1	1071	20	2.9e-145	0.815	XLOC_028516	zinc transporter 8-like	XP_008229645.1	1071	20	2.5e-146	0.8185	XLOC_028516	zinc transporter 5 precursor	AT3G12750.1	1071	17	6.6e-115	0.6553
XLOC_031193	Lus10028509		Lus10028509	geranylgeranyl diphosphate synthase			scaffold413:968252-969978	water	fusarium	2.88498	6.1907	3.13498	6.4407	2.05446	1.03876	5e-05	0.020593	yes	XLOC_031193	ggpps_hevbr geranylgeranyl pyrophosphate chloroplastic os=hevea brasiliensis gn=ggps pe=1 sv=1	1119	20	1.4e-145	0.7455	XLOC_031193	b9syx2_riccogeranyl geranyl pyrophosphate os=ricinus communis gn=rcom_0013160 pe=3 sv=1	1119	20	1.3e-168	0.8395	XLOC_031193	geranylgeranyl pyrophosphate chloroplastic-like	XP_012077801.1	1119	20	2.3e-169	0.847	XLOC_031193	terpenoid synthases superfamily protein	AT4G36810.1	1119	17	6.5e-143	0.6824
XLOC_009639	Lus10032554		Lus10032554	hydroxycinnamoyl shikimate quinate hydroxycinnamoyltransferase-like protein			scaffold140:735285-737360	water	fusarium	2.59459	5.41314	2.84459	5.66314	1.99085	0.993381	5e-05	0.020593	yes	XLOC_009639	hht1_arath omega-hydroxypalmitate o-feruloyl transferase os=arabidopsis thaliana gn=hht1 pe=1 sv=1	1314	20	0	0.528	XLOC_009639	b9rab0_riccotaxadien-5-alpha-ol o- os=ricinus communis gn=rcom_1505080 pe=4 sv=1	1314	20	0	0.87	XLOC_009639	omega-hydroxypalmitate o-feruloyl transferase	XP_011073101.1	1314	20	0	0.873	XLOC_009639	hxxxd-type acyl-transferase family protein	AT5G41040.1	1314	20	0	0.559
XLOC_008444	Lus10018643						scaffold1308:685442-685769	water	fusarium	144.531	285.223	144.781	285.473	1.97176	0.979482	5e-05	0.020593	yes	XLOC_008444	---NA---	327	0	-	-	XLOC_008444	---NA---	327	0	-	-	XLOC_008444	---NA---	---NA---	327	0	-	-	XLOC_008444	---NA---	no_hit	327	0	-	-
XLOC_010650	Lus10039880		Lus10039880	syntaxin-61			scaffold15:2044797-2048615	water	fusarium	19.6274	37.0825	19.8774	37.3325	1.87814	0.909303	5e-05	0.020593	yes	XLOC_010650	syp61_arath syntaxin-61 os=arabidopsis thaliana gn=syp61 pe=1 sv=1	1358	7	4.4e-85	0.5357	XLOC_010650	b9h2p0_poptrsyntaxin 61 family protein os=populus trichocarpa gn=poptr_0004s05020g pe=4 sv=2	1358	20	1.9e-103	0.8185	XLOC_010650	syntaxin 61 family protein	XP_012090854.1	1358	20	1.7e-103	0.8225	XLOC_010650	syntaxin of plants 61	AT1G28490.1	1358	2	3.3e-86	0.77
XLOC_017501	Lus10022191		Lus10022191	1-aminocyclopropane-1-carboxylate oxidase			scaffold225:24160-25369	water	fusarium	6.14882	11.6168	6.39882	11.8668	1.85453	0.891053	0.0001	0.0371874	yes	XLOC_017501	acch1_arath 1-aminocyclopropane-1-carboxylate oxidase homolog 1 os=arabidopsis thaliana gn=at1g06620 pe=2 sv=1	1107	20	2.8e-157	0.6715	XLOC_017501	a0a061enn9_thecc2-oxoglutarate and fe -dependent oxygenase superfamily protein os=theobroma cacao gn=tcm_020844 pe=3 sv=1	1107	20	1.3e-168	0.7735	XLOC_017501	desacetoxyvindoline 4-	XP_007035061.1	1107	20	1.2e-168	0.7775	XLOC_017501	2-oxoglutarate and fe -dependent oxygenase superfamily protein	AT1G06620.1	1107	20	2.1e-158	0.7125
XLOC_019400	Lus10006935		Lus10006935	zinc transporter			scaffold253:64463-66196	water	fusarium	30.9039	57.2786	31.1539	57.5286	1.84659	0.884867	5e-05	0.020593	yes	XLOC_019400	zip5_orysj zinc transporter 5 os=oryza sativa japonica gn=zip5 pe=2 sv=1	1607	20	1.5e-62	0.7165	XLOC_019400	b9t1m1_riccozinc iron os=ricinus communis gn=rcom_0122460 pe=4 sv=1	1607	20	2.1e-76	0.759	XLOC_019400	zinc transporter 1-like	XP_002532140.1	1607	20	2.2e-76	0.7715	XLOC_019400	zinc transporter 8 precursor	AT3G12750.1	1607	17	5.2e-60	0.6888
XLOC_006857	Lus10007653		Lus10007653	glucose-6-phosphate phosphate translocator			scaffold121:254009-255290	water	fusarium	37.3603	65.0063	37.6103	65.2563	1.73506	0.794989	5e-05	0.020593	yes	XLOC_006857	gpt2_arath glucose-6-phosphate phosphate translocator chloroplastic os=arabidopsis thaliana gn=gpt2 pe=2 sv=2	1146	20	0	0.6395	XLOC_006857	a0a078ixz8_brana 01g36280d protein os=brassica napus gn= 01g36280d pe=4 sv=1	1146	20	0	0.832	XLOC_006857	glucose-6-phosphate phosphate translocator chloroplastic	KFK40647.1	1146	20	0	0.845	XLOC_006857	glucose-6-phosphate phosphate translocator-related	AT1G61800.1	1146	14	0	0.6079
XLOC_049574	-						scaffold977:905566-906341	water	fusarium	18.4077	31.1021	18.6577	31.3521	1.68038	0.748791	0.0001	0.0371874	yes	XLOC_049574	---NA---	775	0	-	-	XLOC_049574	---NA---	775	0	-	-	XLOC_049574	---NA---	---NA---	775	0	-	-	XLOC_049574	---NA---	no_hit	775	0	-	-
XLOC_040167	Lus10013572		Lus10013572	GDSL esterase lipase			scaffold62:261477-263976	water	fusarium	9.49216	15.8554	9.74216	16.1054	1.65317	0.725231	5e-05	0.020593	yes	XLOC_040167	exl3_arath gdsl esterase lipase exl3 os=arabidopsis thaliana gn=exl3 pe=2 sv=1	1047	20	3.2e-150	0.6865	XLOC_040167	protein os=theobroma cacao gn=tcm_034267 pe=4 sv=1	1047	20	2.6e-155	0.803	XLOC_040167	gdsl esterase lipase exl3	XP_012449438.1	1047	20	4.1e-156	0.8055	XLOC_040167	gdsl-like lipase acylhydrolase superfamily protein	AT1G75900.1	1047	20	2.4e-151	0.7005
XLOC_009087	Lus10002691		Lus10002691	3-ketoacyl- CoA synthase			scaffold1347:106657-108405	water	fusarium	6.03098	10.0907	6.28098	10.3407	1.64635	0.719272	5e-05	0.020593	yes	XLOC_009087	kcs1_arath 3-ketoacyl- synthase 1 os=arabidopsis thaliana gn=kcs1 pe=2 sv=1	1572	20	0	0.73	XLOC_009087	m9zc07_gosra3-ketoacyl- synthase os=gossypium raimondii gn=kcs17 pe=3 sv=1	1572	20	0	0.8805	XLOC_009087	3-ketoacyl- synthase 1	XP_012480645.1	1572	20	0	0.8945	XLOC_009087	3-ketoacyl- synthase 6	AT1G01120.1	1572	20	0	0.735
XLOC_039512	Lus10025902		Lus10025902	cytochrome p450			scaffold605:876439-878422	water	fusarium	14.5424	23.7025	14.7924	23.9525	1.61924	0.69532	5e-05	0.020593	yes	XLOC_039512	c82c4_arath cytochrome p450 82c4 os=arabidopsis thaliana gn=cyp82c4 pe=2 sv=1	1560	20	1.3e-142	0.5935	XLOC_039512	b9sym5_riccocytochrome os=ricinus communis gn=rcom_1417700 pe=3 sv=1	1560	20	0	0.7005	XLOC_039512	cytochrome p450 cyp82d47-like	XP_012085047.1	1560	20	0	0.7095	XLOC_039512	cytochrome family subfamily polypeptide 2	AT4G31940.1	1560	20	1e-143	0.5665
XLOC_044536	Lus10031841						scaffold783:984897-986899	water	fusarium	21.7657	34.8834	22.0157	35.1334	1.59583	0.67431	5e-05	0.020593	yes	XLOC_044536	---NA---	1511	0	-	-	XLOC_044536	---NA---	1511	0	-	-	XLOC_044536	---NA---	---NA---	1511	0	-	-	XLOC_044536	---NA---	no_hit	1511	0	-	-
XLOC_044880	Lus10022836		Lus10022836	polyphenol oxidase			scaffold8:352430-354505	water	fusarium	207.266	124.154	207.516	124.404	0.599491	-0.73819	5e-05	0.020593	yes	XLOC_044880	ppo_maldo polyphenol chloroplastic os=malus domestica pe=2 sv=1	1839	15	3.8e-152	0.5733	XLOC_044880	q66nx3_9rosipolyphenol oxidase os=populus trichocarpa x populus deltoides gn=ppo3 pe=2 sv=1	1839	20	3.8e-166	0.654	XLOC_044880	polyphenol oxidase	XP_002316632.1	1839	20	3.5e-166	0.6545	XLOC_044880	---NA---	no_hit	1839	0	-	-
XLOC_034194	Lus10037425		Lus10037425	zinc induced facilitator-like 2 protein			scaffold462:1772322-1776455	water	fusarium	41.2378	23.8152	41.4878	24.0652	0.580055	-0.785739	5e-05	0.020593	yes	XLOC_034194	ptr36_arath probable peptide nitrate transporter at3g43790 os=arabidopsis thaliana gn=zifl2 pe=2 sv=2	2144	4	0	0.73	XLOC_034194	b9hpt8_poptrtransporter-related family protein os=populus trichocarpa gn=poptr_0009s02680g pe=4 sv=2	2144	20	0	0.8125	XLOC_034194	probable peptide nitrate transporter	XP_011042021.1	2144	20	0	0.8485	XLOC_034194	zinc induced facilitator-like 2	AT3G43790.1	2144	8	0	0.7663
XLOC_045710	Lus10005453		Lus10005453	osmotin-like protein precursor			scaffold847:189855-190614	water	fusarium	19.8451	11.1619	20.0951	11.4119	0.567895	-0.816305	0.0001	0.0371874	yes	XLOC_045710	olp1_sollc osmotin-like protein os=solanum lycopersicum pe=1 sv=1	759	20	4.6e-111	0.5245	XLOC_045710	os=ricinus communis gn=rcom_0982250 pe=4 sv=1	759	20	1.7e-116	0.8295	XLOC_045710	osmotin-like protein	XP_011042680.1	759	20	4e-119	0.8375	XLOC_045710	pathogenesis-related thaumatin superfamily protein	AT2G28790.1	759	20	3.7e-109	0.581
XLOC_030223	Lus10029184		Lus10029184	mlp-like protein 423			scaffold376:950806-952653	water	fusarium	16.4484	9.22926	16.6984	9.47926	0.567675	-0.816864	0.0001	0.0371874	yes	XLOC_030223	ml423_arath mlp-like protein 423 os=arabidopsis thaliana gn=mlp423 pe=2 sv=1	1743	1	2.1e-17	0.53	XLOC_030223	q71qf2_amacaagglutinin os=amaranthus caudatus pe=1 sv=1	1743	20	4.2e-52	0.5805	XLOC_030223	amaranthin-like lectin	AIU47276.1	1743	20	0	0.6485	XLOC_030223	mlp-like protein 423	AT1G24020.2	1743	2	1.6e-18	0.53
XLOC_030225	Lus10029186		Lus10029186	mlp-like protein 423			scaffold376:957841-961086	water	fusarium	5.87229	3.20643	6.12229	3.45643	0.564565	-0.824789	5e-05	0.020593	yes	XLOC_030225	ml423_arath mlp-like protein 423 os=arabidopsis thaliana gn=mlp423 pe=2 sv=1	3075	1	1.3e-14	0.59	XLOC_030225	q71qf2_amacaagglutinin os=amaranthus caudatus pe=1 sv=1	3075	20	1.5e-43	0.5855	XLOC_030225	amaranthin-like lectin	AIU47275.1	3075	20	0	0.656	XLOC_030225	mlp-like protein 423	AT1G24020.2	3075	2	9.8e-16	0.59
XLOC_021812	Lus10038482		Lus10038482	ngc-d protein			scaffold28:1550305-1555688	water	fusarium	4.75654	2.5655	5.00654	2.8155	0.562364	-0.830423	5e-05	0.020593	yes	XLOC_021812	snc1_arath protein suppressor of npr1- constitutive 1 os=arabidopsis thaliana gn=snc1 pe=1 sv=3	4194	20	4.6e-83	0.466	XLOC_021812	q9arc4_linusngc-d protein os=linum usitatissimum gn=ngc-d pe=4 sv=1	4194	20	0	0.598	XLOC_021812	ngc-d protein	CAC35321.1	4194	20	0	0.5965	XLOC_021812	disease resistance protein (tir-nbs-lrr class) family	AT1G69550.1	4194	20	1.8e-101	0.4675
XLOC_048441	Lus10030414		Lus10030414	glutathione s-transferase			scaffold917:17632-19192	water	fusarium	45.8761	25.5925	46.1261	25.8425	0.560258	-0.835838	5e-05	0.020593	yes	XLOC_048441	gstf8_arath glutathione s-transferase chloroplastic os=arabidopsis thaliana gn=gstf8 pe=1 sv=3	633	20	5.1e-88	0.6615	XLOC_048441	a0t2x7_vitviglutathione s-transferase os=vitis vinifera gn=gst2 pe=3 sv=1	633	20	8e-97	0.7595	XLOC_048441	glutathione s-transferase-like	XP_006444273.1	633	20	7.3e-97	0.7605	XLOC_048441	glutathione s-transferase f4	AT2G47730.1	633	20	3.8e-89	0.6405
XLOC_049471	-						scaffold977:323786-324203	water	fusarium	125.254	70.0245	125.504	70.2745	0.559938	-0.83666	0.0001	0.0371874	yes	XLOC_049471	---NA---	321	0	-	-	XLOC_049471	---NA---	321	0	-	-	XLOC_049471	---NA---	---NA---	321	0	-	-	XLOC_049471	---NA---	no_hit	321	0	-	-
XLOC_048846	Lus10010702		Lus10010702	mlp-like protein 423			scaffold94:33693-36050	water	fusarium	7.49773	3.73742	7.74773	3.98742	0.514657	-0.958318	5e-05	0.020593	yes	XLOC_048846	ml423_arath mlp-like protein 423 os=arabidopsis thaliana gn=mlp423 pe=2 sv=1	2154	1	7.5e-15	0.57	XLOC_048846	q71qf2_amacaagglutinin os=amaranthus caudatus pe=1 sv=1	2154	20	4.2e-48	0.6105	XLOC_048846	amaranthin-like lectin	AIU47282.1	2154	20	0	0.713	XLOC_048846	mlp-like protein 423	AT1G24020.2	2154	2	5.5e-16	0.57
XLOC_044932	-						scaffold8:354628-354894	water	fusarium	808.416	411.728	808.666	411.978	0.509454	-0.972977	5e-05	0.020593	yes	XLOC_044932	---NA---	266	0	-	-	XLOC_044932	---NA---	266	0	-	-	XLOC_044932	---NA---	---NA---	266	0	-	-	XLOC_044932	---NA---	no_hit	266	0	-	-
XLOC_017649	Lus10005369		Lus10005369	threonine dehydratase chloroplastic-like			scaffold228:125126-129880	water	fusarium	59.1043	29.3547	59.3543	29.6047	0.498779	-1.00353	5e-05	0.020593	yes	XLOC_017649	thd1_arath threonine dehydratase chloroplastic os=arabidopsis thaliana gn=omr1 pe=1 sv=1	2335	20	0	0.63	XLOC_017649	w9rgl2_9rosathreonine dehydratase biosynthetic os=morus notabilis gn=l484_022629 pe=4 sv=1	2335	20	0	0.837	XLOC_017649	threonine dehydratase chloroplastic	XP_010242986.1	2335	20	0	0.84	XLOC_017649	l-o-methylthreonine resistant 1	AT3G10050.1	2335	2	0	0.675
XLOC_037097	Lus10003573		Lus10003573	peroxidase			scaffold536:30963-32393	water	fusarium	6.30763	2.99721	6.55763	3.24721	0.49518	-1.01397	5e-05	0.020593	yes	XLOC_037097	per52_arath peroxidase 52 os=arabidopsis thaliana gn=per52 pe=2 sv=1	912	20	5.9e-129	0.7175	XLOC_037097	o65029_linusperoxidase flxper4 os=linum usitatissimum gn=per4 pe=2 sv=1	912	20	0	0.8465	XLOC_037097	peroxidase p7-like	AAC05277.1	912	20	0	0.8575	XLOC_037097	peroxidase superfamily protein	AT5G05340.1	912	20	4.4e-130	0.6685
XLOC_017285	Lus10033776		Lus10033776	l-type lectin-domain containing receptor kinase -like			scaffold222:150730-153143	water	fusarium	5.48612	2.46021	5.73612	2.71021	0.472481	-1.08167	5e-05	0.020593	yes	XLOC_017285	lecc1_arahy alpha-methyl-mannoside-specific lectin os=arachis hypogaea pe=1 sv=1	1465	20	1.5e-35	0.5185	XLOC_017285	a0a1g4_arahymannose glucose-binding lectin os=arachis hypogaea gn=lec1 pe=4 sv=1	1465	20	1.4e-37	0.5405	XLOC_017285	l-type lectin-domain containing receptor kinase -like	XP_012461300.1	1465	20	4e-41	0.544	XLOC_017285	concanavalin a-like lectin protein kinase family protein	AT5G55830.1	1465	18	3.1e-17	0.4706
XLOC_038204	Lus10036436		Lus10036436	conserved protein similar to XP_002513884			scaffold57:633680-636754	water	fusarium	15.5027	6.92834	15.7527	7.17834	0.45569	-1.13388	5e-05	0.020593	yes	XLOC_038204	exga_aspnc probable glucan -beta-glucosidase a os=aspergillus niger (strain cbs fgsc a1513) gn=exga pe=3 sv=1	1634	20	1.2e-37	0.504	XLOC_038204	a0a061fh80_thecccellulase containing expressed os=theobroma cacao gn=tcm_034954 pe=3 sv=1	1634	20	0	0.8525	XLOC_038204	glucan -beta-glucosidase a-like	XP_002513884.1	1634	20	0	0.8625	XLOC_038204	---NA---	no_hit	1634	0	-	-
XLOC_005454	Lus10004346		Lus10004346	14 kda proline-rich protein			scaffold1134:156476-156881	water	fusarium	174.217	77.2971	174.467	77.5471	0.44448	-1.16981	5e-05	0.020593	yes	XLOC_005454	erli1_arath lipid transfer protein earli 1 os=arabidopsis thaliana gn=earli1 pe=1 sv=1	405	9	1.2e-25	0.8144	XLOC_005454	a2pzd7_iponiextensin like protein os=ipomoea nil gn=in07 pe=2 sv=1	405	20	5.8e-27	0.911	XLOC_005454	14 kda proline-rich protein	BAF46299.1	405	20	5.3e-27	0.912	XLOC_005454	bifunctional inhibitor lipid-transfer protein seed storage 2s albumin superfamily protein	AT4G12480.1	405	20	9.1e-27	0.799
XLOC_047672	Lus10034667	Lus10034668	Lus10034667	zinc finger	Lus10034668	isoaspartyl peptidase l-asparaginase 1 subunit beta	scaffold9:1312412-1316806	water	fusarium	48.7982	21.5236	49.0482	21.7736	0.443923	-1.17162	5e-05	0.020593	yes	XLOC_047672	aspga_arath isoaspartyl peptidase l-asparaginase 1 os=arabidopsis thaliana gn=at5g08100 pe=1 sv=2	2568	20	1.6e-156	0.6425	XLOC_047672	b9rlj0_riccol- os=ricinus communis gn=rcom_1467530 pe=4 sv=1	2568	20	3.4e-174	0.853	XLOC_047672	isoaspartyl peptidase l-asparaginase 1	XP_012080428.1	2568	20	3.1e-174	0.8675	XLOC_047672	ring u-box superfamily protein	AT5G08100.1	2568	20	1.2e-157	0.593
XLOC_021176	-						scaffold275:8934-9920	water	fusarium	21.9431	9.51829	22.1931	9.76829	0.44015	-1.18393	5e-05	0.020593	yes	XLOC_021176	---NA---	986	0	-	-	XLOC_021176	G8GJ78_LINUSUncharacterized protein OS=Linum usitatissimum PE=4 SV=1	986	1	4.1e-38	0.57	XLOC_021176	hypothetical protein	AER92600.1	986	1	3.8e-38	0.57	XLOC_021176	---NA---	no_hit	986	0	-	-
XLOC_037400	Lus10028930		Lus10028930	proline-rich cell wall protein			scaffold540:912679-913321	water	fusarium	7.42054	2.86721	7.67054	3.11721	0.406387	-1.29907	0.0001	0.0371874	yes	XLOC_037400	prf1_sollc kda proline-rich protein os=solanum lycopersicum gn=tprp-f1 pe=2 sv=1	642	6	4.4e-22	0.6917	XLOC_037400	a0a078fid2_brana 09g13230d protein os=brassica napus gn= 09g13230d pe=4 sv=1	642	20	1.1e-33	0.9405	XLOC_037400	kda proline-rich protein	XP_010533777.1	642	20	5e-35	0.936	XLOC_037400	bifunctional inhibitor lipid-transfer protein seed storage 2s albumin superfamily protein	AT1G62500.1	642	19	2.4e-36	0.7142
XLOC_048152	Lus10005655		Lus10005655	(R)-hydroxynitrile lyase			scaffold911:3155-3745	water	fusarium	34.7899	13.3431	35.0399	13.5931	0.387932	-1.36612	5e-05	0.020593	yes	XLOC_048152	ahnl_linus aliphatic -hydroxynitrile lyase os=linum usitatissimum pe=1 sv=1	504	1	1.1e-104	1	XLOC_048152	---NA---	504	0	-	-	XLOC_048152	(R)-hydroxynitrile lyase	AAB81956.1	504	2	1.4e-102	1	XLOC_048152	---NA---	no_hit	504	0	-	-
XLOC_030188	Lus10029131		Lus10029131	non-specific lipid-transfer protein 2-like			scaffold376:685782-686070	water	fusarium	142.957	52.7935	143.207	53.0435	0.370397	-1.43285	5e-05	0.020593	yes	XLOC_030188	nltp2_pruar non-specific lipid-transfer protein 2 os=prunus armeniaca pe=1 sv=1	288	3	1.4e-19	0.7767	XLOC_030188	b9ie64_poptrprotease inhibitor seed storage lipid transfer family protein os=populus trichocarpa gn=poptr_0015s03910g pe=4 sv=2	288	20	5.3e-20	0.8605	XLOC_030188	protease inhibitor seed storage lipid transfer family protein	XP_006442592.1	288	20	4.8e-20	0.8585	XLOC_030188	bifunctional inhibitor lipid-transfer protein seed storage 2s albumin superfamily protein	AT1G48750.1	288	9	6.3e-19	0.7256
XLOC_043418	Lus10013030		Lus10013030	non-specific lipid-transfer protein 2-like			scaffold751:262358-262646	water	fusarium	83.778	30.7762	84.028	31.0262	0.369236	-1.43738	5e-05	0.020593	yes	XLOC_043418	nltp2_pruar non-specific lipid-transfer protein 2 os=prunus armeniaca pe=1 sv=1	288	3	1.1e-19	0.7833	XLOC_043418	b9ie64_poptrprotease inhibitor seed storage lipid transfer family protein os=populus trichocarpa gn=poptr_0015s03910g pe=4 sv=2	288	20	1.5e-19	0.8645	XLOC_043418	protease inhibitor seed storage lipid transfer family protein	XP_006442592.1	288	20	1.4e-19	0.8695	XLOC_043418	bifunctional inhibitor lipid-transfer protein seed storage 2s albumin superfamily protein	AT1G48750.1	288	8	1.9e-18	0.7288
XLOC_037484	Lus10003445	Lus10003449	Lus10003445	conserved protein similar to XP_002876810	Lus10003449	f-box family protein	scaffold543:132498-152235	water	fusarium	7.77415	2.67081	8.02415	2.92081	0.364002	-1.45798	5e-05	0.020593	yes	XLOC_037484	---NA---	1799	0	-	-	XLOC_037484	a0a078fbr8_brana 02g26320d protein os=brassica napus gn= 02g26320d pe=4 sv=1	1799	12	1.3e-41	0.485	XLOC_037484	f-box protein pp2-b10-like	AER92600.1	1799	20	1.2e-41	0.4815	XLOC_037484	---NA---	no_hit	1799	0	-	-
XLOC_010059	Lus10014887		Lus10014887	pectate lyase			scaffold147:393243-394464	water	fusarium	4.86604	1.60564	5.11604	1.85564	0.36271	-1.46311	5e-05	0.020593	yes	XLOC_010059	ply_zinvi pectate lyase os=zinnia violacea pe=1 sv=1	1221	20	0	0.778	XLOC_010059	a0a061ech0_theccpectate lyase os=theobroma cacao gn=tcm_017037 pe=3 sv=1	1221	20	0	0.893	XLOC_010059	pectate lyase-like	XP_007031685.1	1221	20	0	0.8875	XLOC_010059	pectin lyase-like superfamily protein	AT3G27400.1	1221	20	0	0.7825
XLOC_047469	Lus10026417		Lus10026417	conserved protein similar to AER92600			scaffold898:1013292-1014837	water	fusarium	7.56462	2.4854	7.81462	2.7354	0.350036	-1.51442	5e-05	0.020593	yes	XLOC_047469	---NA---	1545	0	-	-	XLOC_047469	G8GJ78_LINUSUncharacterized protein OS=Linum usitatissimum PE=4 SV=1	1545	1	0	1	XLOC_047469	hypothetical protein	AER92600.1	1545	1	0	1	XLOC_047469	---NA---	no_hit	1545	0	-	-
XLOC_023929	Lus10019142		Lus10019142	tir-nbs-lrr resistance protein			scaffold30:336617-338426	water	fusarium	3.17798	0.889124	3.42798	1.13912	0.332302	-1.58943	5e-05	0.020593	yes	XLOC_023929	tmvrn_nicgu tmv resistance protein n os=nicotiana glutinosa gn=n pe=1 sv=1	1434	15	1.2e-33	0.496	XLOC_023929	a0a078ddp8_brana 07g34770d protein os=brassica napus gn= 07g34770d pe=4 sv=1	1434	20	1.1e-53	0.5145	XLOC_023929	tmv resistance protein n-like isoform x1	KDP29977.1	1434	20	9.7e-54	0.5155	XLOC_023929	disease resistance protein (tir-nbs-lrr class) family	AT1G72890.1	1434	20	2.3e-36	0.476
XLOC_013112	Lus10021936		Lus10021936	basic 7s globulin-like			scaffold164:657187-658504	water	fusarium	20.7161	6.38574	20.9661	6.63574	0.316499	-1.65973	5e-05	0.020593	yes	XLOC_013112	7sb1_soybn basic 7s globulin os=glycine max gn=bg pe=1 sv=2	1317	2	3e-91	0.575	XLOC_013112	b9rtu6_riccobasic 7s globulin 2 small os=ricinus communis gn=rcom_0912830 pe=4 sv=1	1317	20	0	0.8285	XLOC_013112	basic 7s globulin-like	XP_012069532.1	1317	20	0	0.845	XLOC_013112	eukaryotic aspartyl protease family protein	AT1G03220.1	1317	13	4.5e-178	0.4862
XLOC_010597	Lus10039775		Lus10039775	conserved protein similar to XP_002526267			scaffold15:1557040-1558249	water	fusarium	4.78011	1.32884	5.03011	1.57884	0.313878	-1.67172	5e-05	0.020593	yes	XLOC_010597	---NA---	1050	0	-	-	XLOC_010597	os=ricinus communis gn=rcom_1714560 pe=4 sv=1	1050	20	1.6e-155	0.7715	XLOC_010597	isoform 1	XP_006445711.1	1050	20	1.4e-155	0.7745	XLOC_010597	alpha beta-hydrolases superfamily protein	AT2G36290.1	1050	17	1.5e-139	0.6424
XLOC_031052	Lus10000474		Lus10000474	bet v i allergen family protein			scaffold410:130-9995	water	fusarium	390.048	120.663	390.298	120.913	0.309797	-1.69061	5e-05	0.020593	yes	XLOC_031052	ml423_arath mlp-like protein 423 os=arabidopsis thaliana gn=mlp423 pe=2 sv=1	489	1	5.4e-12	0.51	XLOC_031052	w9rd59_9rosamlp-like protein 423 os=morus notabilis gn=l484_027819 pe=4 sv=1	489	9	7.2e-14	0.5011	XLOC_031052	mlp-like protein 423	XP_010272006.1	489	17	3.8e-15	0.5	XLOC_031052	mlp-like protein 423	AT1G24020.2	489	2	4e-13	0.51
XLOC_040652	Lus10020249		Lus10020249	pore-forming toxin-like protein hfr-2			scaffold641:68919-71159	water	fusarium	8.17562	2.13307	8.42562	2.38307	0.282836	-1.82196	5e-05	0.020593	yes	XLOC_040652	---NA---	1452	0	-	-	XLOC_040652	q4jev5_wheatpore-forming toxin-like protein hfr-2 os=triticum aestivum pe=2 sv=1	1452	20	5.5e-74	0.488	XLOC_040652	amaranthin-like lectin	AIU47290.1	1452	20	0	0.551	XLOC_040652	---NA---	no_hit	1452	0	-	-
XLOC_031053	Lus10000478	Lus10000479	Lus10000478	conserved protein similar to AER92600	Lus10000479	conserved protein similar to AER92600	scaffold410:25349-36547	water	fusarium	13.4363	3.53816	13.6863	3.78816	0.276785	-1.85316	5e-05	0.020593	yes	XLOC_031053	---NA---	2251	0	-	-	XLOC_031053	G8GJ78_LINUSUncharacterized protein OS=Linum usitatissimum PE=4 SV=1	2251	1	1.1e-37	0.56	XLOC_031053	hypothetical protein	AER92600.1	2251	1	1e-37	0.56	XLOC_031053	---NA---	no_hit	2251	0	-	-
XLOC_023958	Lus10019195		Lus10019195	duf246 domain-containing protein			scaffold30:669061-671562	water	fusarium	0.659584	0	0.909584	0.25	0.274851	-1.86328	5e-05	0.020593	yes	XLOC_023958	Y1491_ARATH Uncharacterized protein At1g04910 OS=Arabidopsis thaliana GN=At1g04910 PE=2 SV=1	1548	1	3.4e-78	0.55	XLOC_023958	a0a061eaz7_thecco-fucosyltransferase family protein os=theobroma cacao gn=tcm_011440 pe=4 sv=1	1548	20	0	0.7985	XLOC_023958	duf246 domain-containing protein	XP_007045745.1	1548	20	0	0.8085	XLOC_023958	o-fucosyltransferase family protein	AT5G15740.1	1548	20	0	0.649
XLOC_048445	Lus10030427		Lus10030427	conserved protein similar to NP_187787			scaffold917:76820-77702	water	fusarium	9.42214	2.3429	9.67214	2.5929	0.268079	-1.89927	5e-05	0.020593	yes	XLOC_048445	---NA---	882	0	-	-	XLOC_048445	protein os=arabidopsis thaliana gn= pe=4 sv=1	882	5	4.6e-15	0.492	XLOC_048445	PREDICTED: uncharacterized protein LOC103321527	XP_008221562.1	882	10	3.9e-15	0.497	XLOC_048445	unknown protein; BEST Arabidopsis thaliana protein match is: unknown protein (TAIR:AT2G03330.1); Has 141 Blast hits to 141 proteins in 21 species: Archae - 0; Bacteria - 9; Metazoa - 0; Fungi - 0; Plants - 131; Viruses - 0; Other Eukaryotes - 1 (source: NCBI BLink).	AT3G11810.1	882	1	3.6e-14	0.46
XLOC_041933	Lus10018024		Lus10018024	tir-nbs-lrr resistance protein			scaffold687:381336-383624	water	fusarium	4.6829	0.997948	4.9329	1.24795	0.252985	-1.98288	5e-05	0.020593	yes	XLOC_041933	tmvrn_nicgu tmv resistance protein n os=nicotiana glutinosa gn=n pe=1 sv=1	1739	9	1.7e-25	0.4933	XLOC_041933	e7chd2_cucsa tir-nbs class resistance protein os=cucumis sativus pe=4 sv=1	1739	20	3.5e-33	0.473	XLOC_041933	tmv resistance protein n-like	XP_008224273.1	1739	20	1.1e-33	0.4685	XLOC_041933	disease resistance protein (tir-nbs-lrr class) family	AT1G72890.1	1739	20	1.6e-25	0.4575
XLOC_048153	Lus10005656		Lus10005656	alcohol dehydrogenase			scaffold911:4142-6308	water	fusarium	18.2633	4.36727	18.5133	4.61727	0.249403	-2.00345	5e-05	0.020593	yes	XLOC_048153	ahnl_linus aliphatic -hydroxynitrile lyase os=linum usitatissimum pe=1 sv=1	741	20	5.2e-161	0.5755	XLOC_048153	g8ehe1_artanalcohol dehydrogenase 1 os=artemisia annua gn=adh1 pe=2 sv=1	741	20	1.6e-57	0.6395	XLOC_048153	alcohol dehydrogenase-like 1	AAB81956.1	741	20	1e-159	0.6775	XLOC_048153	GroES-like zinc-binding dehydrogenase family protein	AT1G22430.2	741	20	1.1e-41	0.5365
XLOC_044751	-						scaffold797:47648-47882	water	fusarium	180.109	43.1923	180.359	43.4423	0.240866	-2.0537	5e-05	0.020593	yes	XLOC_044751	---NA---	234	0	-	-	XLOC_044751	---NA---	234	0	-	-	XLOC_044751	---NA---	---NA---	234	0	-	-	XLOC_044751	---NA---	no_hit	234	0	-	-
XLOC_037488	Lus10003451		Lus10003451	mlp-like protein 423			scaffold543:156913-157485	water	fusarium	16.918	3.7756	17.168	4.0256	0.234483	-2.09245	5e-05	0.020593	yes	XLOC_037488	ml423_arath mlp-like protein 423 os=arabidopsis thaliana gn=mlp423 pe=2 sv=1	492	1	3.2e-15	0.53	XLOC_037488	w9rd59_9rosamlp-like protein 423 os=morus notabilis gn=l484_027819 pe=4 sv=1	492	9	1.1e-13	0.5178	XLOC_037488	mlp-like protein 423	AIU47281.1	492	19	1.3e-14	0.5179	XLOC_037488	mlp-like protein 423	AT1G24020.2	492	2	2.4e-16	0.53
XLOC_044740	Lus10001037		Lus10001037	mlp-like protein 423			scaffold797:55675-57598	water	fusarium	0.841883	0	1.09188	0.25	0.228962	-2.12682	5e-05	0.020593	yes	XLOC_044740	ml423_arath mlp-like protein 423 os=arabidopsis thaliana gn=mlp423 pe=2 sv=1	930	1	1.5e-12	0.51	XLOC_044740	w9rd59_9rosamlp-like protein 423 os=morus notabilis gn=l484_027819 pe=4 sv=1	930	1	3.4e-12	0.52	XLOC_044740	mlp-like protein 423	XP_010100504.1	930	1	3.1e-12	0.52	XLOC_044740	mlp-like protein 423	AT1G24020.2	930	2	1.1e-13	0.51
XLOC_044741	Lus10001042		Lus10001042	mlp-like protein 423			scaffold797:74383-74945	water	fusarium	353.729	80.2957	353.979	80.5457	0.227544	-2.13578	5e-05	0.020593	yes	XLOC_044741	ml423_arath mlp-like protein 423 os=arabidopsis thaliana gn=mlp423 pe=2 sv=1	489	1	1.6e-13	0.52	XLOC_044741	w9rd59_9rosamlp-like protein 423 os=morus notabilis gn=l484_027819 pe=4 sv=1	489	17	2.4e-14	0.5065	XLOC_044741	mlp-like protein 423	AIU47281.1	489	20	3.9e-15	0.5065	XLOC_044741	mlp-like protein 423	AT1G24020.2	489	2	1.2e-14	0.52
XLOC_000942	-						C7846277:2-241	water	fusarium	842.344	187.728	842.594	187.978	0.223094	-2.16427	5e-05	0.020593	yes	XLOC_000942	---NA---	156	0	-	-	XLOC_000942	---NA---	156	0	-	-	XLOC_000942	---NA---	---NA---	156	0	-	-	XLOC_000942	---NA---	no_hit	156	0	-	-
XLOC_048844	Lus10010698		Lus10010698	mlp-like protein 423			scaffold94:17382-21054	water	fusarium	10.4593	2.11195	10.7093	2.36195	0.220551	-2.18081	5e-05	0.020593	yes	XLOC_048844	ml423_arath mlp-like protein 423 os=arabidopsis thaliana gn=mlp423 pe=2 sv=1	1395	1	6.4e-21	0.56	XLOC_048844	q71qf2_amacaagglutinin os=amaranthus caudatus pe=1 sv=1	1395	20	2.8e-45	0.58	XLOC_048844	amaranthin-like lectin	AIU47281.1	1395	20	0	0.676	XLOC_048844	mlp-like protein 423	AT1G24020.2	1395	2	4.8e-22	0.56
XLOC_008811	Lus10028060		Lus10028060	tir-nbs-lrr resistance protein			scaffold132:567921-572041	water	fusarium	2.25801	0.263186	2.50801	0.513186	0.204619	-2.28899	5e-05	0.020593	yes	XLOC_008811	y4117_arath disease resistance protein at4g11170 os=arabidopsis thaliana gn=at4g11170 pe=2 sv=1	3615	20	1.6e-92	0.456	XLOC_008811	q9aty6_linusresistance-like protein ph-b os=linum usitatissimum gn=ph-b pe=4 sv=1	3615	20	0	0.539	XLOC_008811	protein suppressor of npr1- constitutive 1-like	AAK28812.1	3615	20	0	0.536	XLOC_008811	disease resistance protein (tir-nbs-lrr class) family	AT4G12010.1	3615	20	4.3e-101	0.476
XLOC_013974	Lus10023941		Lus10023941	flavin-containing monooxygenase 1-like			scaffold177:628821-630661	water	fusarium	0.988902	0	1.2389	0.25	0.201792	-2.30906	5e-05	0.020593	yes	XLOC_013974	fmo1_arath probable flavin-containing monooxygenase 1 os=arabidopsis thaliana gn=fmo1 pe=2 sv=1	1008	2	5.9e-65	0.54	XLOC_013974	w9sgs1_9rosaflavin-containing monooxygenase os=morus notabilis gn=l484_006598 pe=3 sv=1	1008	20	1.7e-162	0.804	XLOC_013974	probable flavin-containing monooxygenase 1	XP_010111727.1	1008	20	1.5e-162	0.8045	XLOC_013974	flavin-dependent monooxygenase 1	AT1G19250.1	1008	2	4.4e-66	0.54
XLOC_044750	-						scaffold797:43282-43756	water	fusarium	87.2219	17.2626	87.4719	17.5126	0.200208	-2.32043	5e-05	0.020593	yes	XLOC_044750	---NA---	474	0	-	-	XLOC_044750	---NA---	474	0	-	-	XLOC_044750	---NA---	---NA---	474	0	-	-	XLOC_044750	---NA---	no_hit	474	0	-	-
XLOC_044749	Lus10001041		Lus10001041	bet v i allergen family protein			scaffold797:69806-70381	water	fusarium	368.872	72.0107	369.122	72.2607	0.195764	-2.35281	5e-05	0.020593	yes	XLOC_044749	---NA---	474	0	-	-	XLOC_044749	A0A022QQ46_ERYGUUncharacterized protein OS=Erythranthe guttata GN=MIMGU_mgv1a015595mg PE=4 SV=1	474	6	2.1e-13	0.5283	XLOC_044749	mlp-like protein 423	XP_012846588.1	474	10	1.9e-13	0.514	XLOC_044749	mlp-like protein 423	AT1G24020.2	474	2	3.7e-13	0.51
XLOC_027114	Lus10025216		Lus10025216	WRKY transcription factor			scaffold339:28913-31054	water	fusarium	6.82865	1.10957	7.07865	1.35957	0.192066	-2.38032	5e-05	0.020593	yes	XLOC_027114	wrk70_arath probable wrky transcription factor 70 os=arabidopsis thaliana gn=wrky70 pe=2 sv=1	1002	14	9.3e-30	0.5329	XLOC_027114	a0a061eie6_theccwrky dna-binding protein isoform 1 os=theobroma cacao gn=tcm_019689 pe=4 sv=1	1002	20	1.6e-53	0.6145	XLOC_027114	wrky transcription factor 70	XP_007033512.1	1002	20	1.5e-53	0.6235	XLOC_027114	wrky family transcription factor	AT3G56400.1	1002	19	6.9e-31	0.5358
XLOC_032341	-						scaffold4218:0-306	water	fusarium	67.0952	12.4846	67.3452	12.7346	0.189094	-2.40282	5e-05	0.020593	yes	XLOC_032341	---NA---	306	0	-	-	XLOC_032341	---NA---	306	0	-	-	XLOC_032341	---NA---	---NA---	306	0	-	-	XLOC_032341	---NA---	no_hit	306	0	-	-
XLOC_016530	Lus10005608		Lus10005608	mal d			scaffold211:194744-195227	water	fusarium	1.16055	0	1.41055	0.25	0.177236	-2.49626	5e-05	0.020593	yes	XLOC_016530	mal12_maldo major allergen mal d 1 os=malus domestica pe=1 sv=3	483	20	3.1e-26	0.5535	XLOC_016530	A0A059B4R7_EUCGRUncharacterized protein OS=Eucalyptus grandis GN=EUGRSUZ_H03989 PE=3 SV=1	483	20	1.7e-33	0.6005	XLOC_016530	major allergen pru ar 1-like	XP_010245454.1	483	20	4.6e-34	0.5995	XLOC_016530	---NA---	no_hit	483	0	-	-
XLOC_003385	-						C8332693:3-1344	water	fusarium	5.36748	0.489952	5.61748	0.739952	0.131723	-2.92442	5e-05	0.020593	yes	XLOC_003385	---NA---	1255	0	-	-	XLOC_003385	---NA---	1255	0	-	-	XLOC_003385	amaranthin-like lectin	AIU47276.1	1255	1	2.6e-21	0.48	XLOC_003385	---NA---	no_hit	1255	0	-	-
XLOC_000894	-						C7827313:0-222	water	fusarium	313.917	36.3724	314.167	36.6224	0.11657	-3.10073	5e-05	0.020593	yes	XLOC_000894	---NA---	222	0	-	-	XLOC_000894	---NA---	222	0	-	-	XLOC_000894	---NA---	---NA---	222	0	-	-	XLOC_000894	---NA---	no_hit	222	0	-	-
XLOC_031370	Lus10029831		Lus10029831	conserved protein similar to AER92600			scaffold416:211209-212855	water	fusarium	9.17346	0.740259	9.42346	0.990259	0.105084	-3.25038	5e-05	0.020593	yes	XLOC_031370	---NA---	849	0	-	-	XLOC_031370	G8GJ78_LINUSUncharacterized protein OS=Linum usitatissimum PE=4 SV=1	849	1	1e-36	0.55	XLOC_031370	hypothetical protein	AER92600.1	849	1	9.3e-37	0.55	XLOC_031370	---NA---	no_hit	849	0	-	-
XLOC_000450	-						C7603315:1-153	water	fusarium	1344.14	76.1023	1344.39	76.3523	0.0567933	-4.13814	5e-05	0.020593	yes	XLOC_000450	---NA---	152	0	-	-	XLOC_000450	---NA---	152	0	-	-	XLOC_000450	---NA---	---NA---	152	0	-	-	XLOC_000450	---NA---	no_hit	152	0	-	-
XLOC_001057	-						C7885423:49-263	water	fusarium	344.599	17.7161	344.849	17.9661	0.0520985	-4.26262	5e-05	0.020593	yes	XLOC_001057	---NA---	214	0	-	-	XLOC_001057	---NA---	214	0	-	-	XLOC_001057	---NA---	---NA---	214	0	-	-	XLOC_001057	---NA---	no_hit	214	0	-	-
XLOC_028179	Lus10024623		Lus10024623	bifunctional inhibitor lipid-transfer protein seed storage 2s albumin-like protein			scaffold349:381462-381945	water	fusarium	5.28967	0	5.53967	0.25	0.045129	-4.4698	5e-05	0.020593	yes	XLOC_028179	erli1_arath lipid transfer protein earli 1 os=arabidopsis thaliana gn=earli1 pe=1 sv=1	483	9	1e-22	0.8022	XLOC_028179	q6eal9_sollcarachidonic acid-induced dea1 os=solanum lycopersicum gn=dea1 pe=2 sv=1	483	20	3.5e-24	0.867	XLOC_028179	pearli 1-like protein	NP_001233824.1	483	20	3.2e-24	0.863	XLOC_028179	bifunctional inhibitor lipid-transfer protein seed storage 2s albumin superfamily protein	AT4G12510.1	483	19	2.7e-24	0.7837
XLOC_005095	-						scaffold1107:137-825	water	fusarium	73.1179	2.76494	73.3679	3.01494	0.0410934	-4.60495	5e-05	0.020593	yes	XLOC_005095	---NA---	688	0	-	-	XLOC_005095	---NA---	688	0	-	-	XLOC_005095	---NA---	---NA---	688	0	-	-	XLOC_005095	---NA---	no_hit	688	0	-	-
XLOC_021054	Lus10014241						scaffold275:3777-4358	water	fusarium	24.0713	0	24.3213	0.25	0.0102791	-6.60415	5e-05	0.020593	yes	XLOC_021054	---NA---	477	0	-	-	XLOC_021054	---NA---	477	0	-	-	XLOC_021054	---NA---	---NA---	477	0	-	-	XLOC_021054	mlp-like protein 423	AT1G24020.2	477	2	7e-12	0.49

## Sheet: day8
																			blastx vs swissprot in westgrid and then loaded in blast2go						blastx vs trembl in westgrid and then loaded in blast2go						blastx vs nr in westgrid and then loaded in blast2go							blastx vs TAIR10 in westgrid and then loaded in blast2go
transcript_id	gene hit 1	gene hit 2	gene 1 with annotation	annotation	gene 2 with annnotation	annotation	locus	sample_1	sample_2	value_1	value_2	value_1+0.25	value_2+0.25	fold change	log2(fold change)corrected	p_value	q_value	significant	SeqName	Description	Length	#Hits	e-Value	sim mean	SeqName	Description	Length	#Hits	e-Value	sim mean	SeqName	Description	Genbank acc	Length	#Hits	e-Value	sim mean	SeqName	Description	TAIR acc	Length	#Hits	e-Value	sim mean
XLOC_032742	-						scaffold43:1082802-1082963	water	fusarium	0	32.1937	0.25	32.4437	129.775	7.01987	0.0001	0.0322748	yes	XLOC_032742	---NA---	161	0	-	-	XLOC_032742	---NA---	161	0	-	-	XLOC_032742	---NA---	---NA---	161	0	-	-	XLOC_032742	---NA---	no_hit	161	0	-	-
XLOC_009828	Lus10025503		Lus10025503	pore-forming toxin-like protein hfr-2			scaffold145:67085-69476	water	fusarium	0	1.63668	0.25	1.88668	7.54672	2.91585	5e-05	0.0184649	yes	XLOC_009828	---NA---	1841	0	-	-	XLOC_009828	q4jev5_wheatpore-forming toxin-like protein hfr-2 os=triticum aestivum pe=2 sv=1	1841	20	3.9e-61	0.5065	XLOC_009828	amaranthin-like lectin	AIU47286.1	1841	20	0	0.5585	XLOC_009828	---NA---	no_hit	1841	0	-	-
XLOC_014620	Lus10003122	Lus10003123	Lus10003122	MAF4 [Arabidopsis thaliana]	Lus10003123	flc-like 1 splice variant 2	scaffold1847:15005-21687	water	fusarium	2.03188	13.9022	2.28188	14.1522	6.20199	2.63273	5e-05	0.0184649	yes	XLOC_014620	agl31_arath agamous-like mads-box protein agl31 os=arabidopsis thaliana gn=agl31 pe=2 sv=2	863	20	4.3e-34	0.607	XLOC_014620	a0a061e4a0_theccflowering locus isoform 1 os=theobroma cacao gn=tcm_008716 pe=4 sv=1	863	20	7.6e-44	0.6635	XLOC_014620	mads-box protein flowering locus c-like	XP_010025294.1	863	20	6.9e-44	0.659	XLOC_014620	k-box region and mads-box transcription factor family protein	AT5G65070.1	863	20	1.1e-39	0.6215
XLOC_033314	Lus10003110		Lus10003110	ribonuclease			scaffold451:92794-93574	water	fusarium	3.10157	18.2292	3.35157	18.4792	5.5136	2.46299	5e-05	0.0184649	yes	XLOC_033314	rnlx_sollc intracellular ribonuclease lx os=solanum lycopersicum gn=rnalx pe=1 sv=2	687	20	1.5e-33	0.4745	XLOC_033314	b9rh71_riccoribonuclease os=ricinus communis gn=rcom_1447670 pe=3 sv=1	687	20	8.3e-43	0.5275	XLOC_033314	s-like rnase	XP_002512930.1	687	20	7.6e-43	0.5285	XLOC_033314	ribonuclease t2 family protein	AT1G26820.1	687	5	1.7e-34	0.476
XLOC_010647	Lus10039877		Lus10039877	GDSL esterase lipase			scaffold15:2032955-2034561	water	fusarium	0.74168	4.73244	0.99168	4.98244	5.02424	2.32891	5e-05	0.0184649	yes	XLOC_010647	gdl80_arath gdsl esterase lipase at5g37690 os=arabidopsis thaliana gn=at5g37690 pe=2 sv=1	1195	20	7.5e-144	0.619	XLOC_010647	b9t102_riccozinc finger os=ricinus communis gn=rcom_0371840 pe=4 sv=1	1195	20	6.4e-150	0.891	XLOC_010647	gdsl esterase lipase at5g37690	XP_011001569.1	1195	20	4.9e-153	0.897	XLOC_010647	gdsl-like lipase acylhydrolase superfamily protein	AT5G37690.1	1195	20	6.7e-145	0.6265
XLOC_037215	Lus10028788		Lus10028788	organ-specific protein s2			scaffold540:275131-276468	water	fusarium	1.77969	9.36225	2.02969	9.61225	4.73582	2.24361	5e-05	0.0184649	yes	XLOC_037215	---NA---	1231	0	-	-	XLOC_037215	a0a061dz48_theccspecific tissue protein os=theobroma cacao gn=tcm_006907 pe=4 sv=1	1231	4	2.1e-16	0.4275	XLOC_037215	specific tissue protein	KGN44340.1	1231	12	3.6e-31	0.4442	XLOC_037215	---NA---	no_hit	1231	0	-	-
XLOC_036619	-						scaffold51:1164700-1165219	water	fusarium	0	0.883449	0.25	1.13345	4.5338	2.18072	0.0001	0.0322748	yes	XLOC_036619	---NA---	519	0	-	-	XLOC_036619	---NA---	519	0	-	-	XLOC_036619	---NA---	---NA---	519	0	-	-	XLOC_036619	---NA---	no_hit	519	0	-	-
XLOC_028281	Lus10024647		Lus10024647	rossmann-fold nad -binding domain-containing protein			scaffold349:522734-524401	water	fusarium	7.26593	30.7681	7.51593	31.0181	4.12698	2.04509	5e-05	0.0184649	yes	XLOC_028281	tic32_pea short-chain dehydrogenase tic chloroplastic os=pisum sativum gn=tic32 pe=1 sv=1	951	20	7.7e-164	0.5935	XLOC_028281	b9gws6_poptrshort-chain dehydrogenase tic32 family protein os=populus trichocarpa gn=poptr_0003s12880g pe=4 sv=1	951	20	3.3e-172	0.833	XLOC_028281	short-chain dehydrogenase tic chloroplastic-like	XP_010053247.1	951	20	3e-172	0.8345	XLOC_028281	nad -binding rossmann-fold superfamily protein	AT4G23430.2	951	20	9.1e-163	0.656
XLOC_016503	Lus10007034		Lus10007034	thaumatin-like protein			scaffold2103:218850-219567	water	fusarium	3.22137	13.6368	3.47137	13.8868	4.00038	2.00014	5e-05	0.0184649	yes	XLOC_016503	tlp_actde thaumatin-like protein os=actinidia deliciosa gn=tlp pe=1 sv=2	717	20	2e-107	0.7295	XLOC_016503	b9ndl0_poptrp21 family protein os=populus trichocarpa gn=poptr_0001s09000g pe=4 sv=1	717	20	1.7e-116	0.817	XLOC_016503	thaumatin-like protein	XP_006440575.1	717	20	1.6e-116	0.822	XLOC_016503	pathogenesis-related thaumatin superfamily protein	AT4G11650.1	717	20	2e-99	0.5295
XLOC_023471	Lus10006690		Lus10006690	thaumatin-like protein			scaffold2932:151965-152682	water	fusarium	1.98344	8.42868	2.23344	8.67868	3.88579	1.95821	5e-05	0.0184649	yes	XLOC_023471	p21_soybn protein p21 os=glycine max pe=1 sv=1	717	20	1.4e-105	0.744	XLOC_023471	a0a061g4b5_theccosmotin 34 os=theobroma cacao gn=tcm_016208 pe=4 sv=1	717	20	2.4e-114	0.8325	XLOC_023471	thaumatin-like protein	XP_006440575.1	717	20	2.2e-114	0.839	XLOC_023471	pathogenesis-related thaumatin superfamily protein	AT4G11650.1	717	20	2.4e-97	0.534
XLOC_008442	Lus10018641		Lus10018641	GDSL esterase lipase			scaffold1308:678229-679937	water	fusarium	1.33918	5.66227	1.58918	5.91227	3.72033	1.89543	5e-05	0.0184649	yes	XLOC_008442	gdl80_arath gdsl esterase lipase at5g37690 os=arabidopsis thaliana gn=at5g37690 pe=2 sv=1	1128	20	0	0.597	XLOC_008442	b9t102_riccozinc finger os=ricinus communis gn=rcom_0371840 pe=4 sv=1	1128	20	0	0.857	XLOC_008442	gdsl esterase lipase at5g37690	XP_011001569.1	1128	20	0	0.8705	XLOC_008442	gdsl-like lipase acylhydrolase superfamily protein	AT5G37690.1	1128	20	0	0.597
XLOC_036704	Lus10017427		Lus10017427	laccase 90a			scaffold511:570721-573304	water	fusarium	0.787539	3.55278	1.03754	3.80278	3.66519	1.87389	5e-05	0.0184649	yes	XLOC_036704	lac5_arath laccase-5 os=arabidopsis thaliana gn=lac5 pe=2 sv=1	1740	20	0	0.708	XLOC_036704	a9p7x1_poptrlaccase os=populus trichocarpa pe=2 sv=1	1740	20	0	0.8705	XLOC_036704	laccase family protein	AJD79906.1	1740	20	0	0.871	XLOC_036704	laccase diphenol oxidase family protein	AT2G40370.1	1740	20	0	0.651
XLOC_011966	Lus10040687		Lus10040687	cytochrome p450			scaffold156:1029496-1031047	water	fusarium	0.992501	4.29339	1.2425	4.54339	3.65665	1.87052	5e-05	0.0184649	yes	XLOC_011966	c86a1_arath cytochrome p450 86a1 os=arabidopsis thaliana gn=cyp86a1 pe=1 sv=2	1551	20	0	0.5785	XLOC_011966	i6xnf1_linuscytochrome p450 os=linum usitatissimum gn=cyp450 pe=3 sv=1	1551	20	0	0.8725	XLOC_011966	cytochrome p450 86a1	AFN53663.1	1551	20	0	0.8745	XLOC_011966	cytochrome family subfamily polypeptide 1	AT5G58860.1	1551	20	0	0.6265
XLOC_030021	Lus10030806		Lus10030806	glutathione s-transferase			scaffold373:632047-633007	water	fusarium	2.79335	10.8207	3.04335	11.0707	3.63767	1.86301	5e-05	0.0184649	yes	XLOC_030021	gstuh_arath glutathione s-transferase u17 os=arabidopsis thaliana gn=gstu17 pe=2 sv=1	705	20	1.6e-92	0.641	XLOC_030021	a0a068ty44_cofcacoffea canephora dh200=94 genomic scaffold_5 os=coffea canephora gn=gscoc_t00032148001 pe=4 sv=1	705	20	9.3e-96	0.7665	XLOC_030021	glutathione s-transferase u17-like	XP_004300630.1	705	20	1.9e-99	0.775	XLOC_030021	glutathione s-transferase family protein	AT1G10370.1	705	20	1.2e-93	0.6295
XLOC_007457	-						scaffold123:2404094-2406315	water	fusarium	5.01545	18.8013	5.26545	19.0513	3.61817	1.85526	5e-05	0.0184649	yes	XLOC_007457	---NA---	417	0	-	-	XLOC_007457	---NA---	417	0	-	-	XLOC_007457	---NA---	---NA---	417	0	-	-	XLOC_007457	---NA---	no_hit	417	0	-	-
XLOC_012672	Lus10018217		Lus10018217	cytochrome p450			scaffold163:74394-75945	water	fusarium	0.58831	2.76943	0.83831	3.01943	3.60181	1.84872	0.0001	0.0322748	yes	XLOC_012672	c86a1_arath cytochrome p450 86a1 os=arabidopsis thaliana gn=cyp86a1 pe=1 sv=2	1551	20	0	0.578	XLOC_012672	i6xnf1_linuscytochrome p450 os=linum usitatissimum gn=cyp450 pe=3 sv=1	1551	20	0	0.8735	XLOC_012672	cytochrome p450 86a1	AFN53663.1	1551	20	0	0.879	XLOC_012672	cytochrome family subfamily polypeptide 1	AT5G58860.1	1551	20	0	0.6265
XLOC_032396	Lus10004808		Lus10004808	leucoanthocyanidin dioxygenase			scaffold426:37425-39051	water	fusarium	0.768767	3.36775	1.01877	3.61775	3.55111	1.82827	5e-05	0.0184649	yes	XLOC_032396	diox3_papso codeine o-demethylase os=papaver somniferum gn=codm pe=1 sv=1	1044	20	1.4e-80	0.5575	XLOC_032396	b9t5w6_riccoleucoanthocyanidin os=ricinus communis gn=rcom_0217990 pe=3 sv=1	1044	20	0	0.786	XLOC_032396	leucoanthocyanidin dioxygenase	XP_002323582.1	1044	20	0	0.795	XLOC_032396	2-oxoglutarate and fe -dependent oxygenase superfamily protein	AT5G05600.1	1044	20	3.3e-160	0.609
XLOC_011194	Lus10007531		Lus10007531	laccase 90a			scaffold1519:287344-289609	water	fusarium	0.61053	2.79979	0.86053	3.04979	3.54408	1.82541	5e-05	0.0184649	yes	XLOC_011194	lac5_arath laccase-5 os=arabidopsis thaliana gn=lac5 pe=2 sv=1	1479	20	0	0.709	XLOC_011194	a9p7x1_poptrlaccase os=populus trichocarpa pe=2 sv=1	1479	20	0	0.872	XLOC_011194	laccase family protein	ABK92474.1	1479	20	0	0.876	XLOC_011194	laccase diphenol oxidase family protein	AT2G40370.1	1479	20	0	0.6505
XLOC_030594	Lus10022385		Lus10022385	ribonuclease			scaffold38:204175-208446	water	fusarium	4.14831	15.1602	4.39831	15.4102	3.50366	1.80886	5e-05	0.0184649	yes	XLOC_030594	rns3_arath ribonuclease 3 os=arabidopsis thaliana gn=rns3 pe=2 sv=1	1104	9	4.3e-19	0.4811	XLOC_030594	b9rh71_riccoribonuclease os=ricinus communis gn=rcom_1447670 pe=3 sv=1	1104	20	8.7e-20	0.5115	XLOC_030594	extracellular ribonuclease le-like	XP_002512930.1	1104	20	7.9e-20	0.517	XLOC_030594	ribonuclease t2 family protein	AT1G26820.1	1104	5	3.2e-20	0.474
XLOC_032381	Lus10005951		Lus10005951	hydroquinone glucosyltransferase			scaffold422:161370-162792	water	fusarium	16.5352	58.5008	16.7852	58.7508	3.50015	1.80742	5e-05	0.0184649	yes	XLOC_032381	hqgt_rause hydroquinone glucosyltransferase os=rauvolfia serpentina gn=as pe=1 sv=1	1422	20	2.1e-171	0.5845	XLOC_032381	i2bh31_linusudp-glycosyltransferase 1 os=linum usitatissimum gn=ugt72t1 pe=3 sv=1	1422	20	0	0.749	XLOC_032381	hydroquinone glucosyltransferase-like	AFJ52927.1	1422	20	0	0.755	XLOC_032381	udp-glycosyltransferase superfamily protein	AT4G01070.1	1422	20	6.4e-165	0.58
XLOC_034271	Lus10035624		Lus10035624	chitinase			scaffold464:642651-644162	water	fusarium	5.83895	20.9249	6.08895	21.1749	3.47759	1.79809	5e-05	0.0184649	yes	XLOC_034271	chi4_orysj chitinase 4 os=oryza sativa japonica gn=cht4 pe=2 sv=2	957	20	1.9e-82	0.616	XLOC_034271	q7gc32_orysipr-3 class iv chitinase os=oryza sativa indica gn=cht4 pe=4 sv=1	957	20	2.5e-88	0.7495	XLOC_034271	basic endochitinase chb4-like	ABK95688.1	957	20	2.3e-88	0.749	XLOC_034271	chitinase family protein	AT2G43590.1	957	15	6.5e-79	0.6013
XLOC_016481	Lus10007049		Lus10007049	transcription factor bhlh120			scaffold2103:287313-289076	water	fusarium	1.05294	4.14905	1.30294	4.39905	3.37625	1.75542	0.00015	0.0460884	yes	XLOC_016481	bh125_arath transcription factor bhlh125 os=arabidopsis thaliana gn=bhlh125 pe=2 sv=1	996	5	2.9e-19	0.544	XLOC_016481	a0a061g5t3_theccbasic helix-loop-helix dna-binding superfamily os=theobroma cacao gn=tcm_016133 pe=4 sv=1	996	20	2.6e-25	0.559	XLOC_016481	basic helix-loop-helix dna-binding superfamily	XP_007040061.1	996	20	2.6e-25	0.565	XLOC_016481	basic helix-loop-helix dna-binding superfamily protein	AT1G62975.1	996	5	2.6e-20	0.544
XLOC_019385	Lus10001109		Lus10001109	desacetoxyvindoline 4-hydroxylase			scaffold252:16754-17956	water	fusarium	1.26888	4.81725	1.51888	5.06725	3.33618	1.7382	5e-05	0.0184649	yes	XLOC_019385	acch1_arath 1-aminocyclopropane-1-carboxylate oxidase homolog 1 os=arabidopsis thaliana gn=at1g06620 pe=2 sv=1	1089	20	3.1e-128	0.6215	XLOC_019385	b9sti6_riccodesacetoxyvindoline 4- os=ricinus communis gn=rcom_0491930 pe=3 sv=1	1089	20	1.8e-142	0.703	XLOC_019385	1-aminocyclopropane-1-carboxylate oxidase homolog 1-like	KDO44340.1	1089	20	1.6e-142	0.7095	XLOC_019385	2-oxoglutarate and fe -dependent oxygenase superfamily protein	AT1G06620.1	1089	20	2.3e-129	0.65
XLOC_047586	Lus10034502		Lus10034502	cytochrome p450			scaffold9:581-2103	water	fusarium	7.4344	23.0665	7.6844	23.3165	3.03426	1.60135	5e-05	0.0184649	yes	XLOC_047586	c83b1_arath cytochrome p450 83b1 os=arabidopsis thaliana gn=cyp83b1 pe=1 sv=1	1293	20	1.3e-163	0.658	XLOC_047586	b9r857_riccocytochrome os=ricinus communis gn=rcom_1596840 pe=3 sv=1	1293	20	0	0.798	XLOC_047586	cytochrome p450 83b1-like	XP_002510500.1	1293	20	0	0.8005	XLOC_047586	cytochrome family subfamily polypeptide 1	AT4G31500.1	1293	20	9.6e-165	0.654
XLOC_008444	Lus10018643						scaffold1308:685442-685769	water	fusarium	65.0326	196.769	65.2826	197.019	3.01794	1.59356	5e-05	0.0184649	yes	XLOC_008444	---NA---	327	0	-	-	XLOC_008444	---NA---	327	0	-	-	XLOC_008444	---NA---	---NA---	327	0	-	-	XLOC_008444	---NA---	no_hit	327	0	-	-
XLOC_030646	Lus10022471		Lus10022471	gdsl-motif lipase hydrolase family protein			scaffold38:683940-685308	water	fusarium	2.19554	6.98662	2.44554	7.23662	2.95911	1.56516	5e-05	0.0184649	yes	XLOC_030646	gdl38_arath gdsl esterase lipase at2g23540 os=arabidopsis thaliana gn=at2g23540 pe=2 sv=1	1131	20	0	0.613	XLOC_030646	a0a072u3s0_medtrgdsl-like lipase acylhydrolase os=medicago truncatula gn=mtr_8g079050 pe=4 sv=1	1131	20	0	0.9075	XLOC_030646	gdsl esterase lipase at2g23540	XP_003518088.1	1131	20	0	0.913	XLOC_030646	gdsl-like lipase acylhydrolase superfamily protein	AT2G23540.1	1131	20	0	0.6125
XLOC_035760	Lus10033359						scaffold488:914039-914576	water	fusarium	9.31899	27.9916	9.56899	28.2416	2.95137	1.56138	5e-05	0.0184649	yes	XLOC_035760	---NA---	537	0	-	-	XLOC_035760	---NA---	537	0	-	-	XLOC_035760	---NA---	---NA---	537	0	-	-	XLOC_035760	---NA---	no_hit	537	0	-	-
XLOC_047837	Lus10016775		Lus10016775	gdsl-motif lipase hydrolase family protein			scaffold903:447839-449234	water	fusarium	1.70402	5.46001	1.95402	5.71001	2.92219	1.54705	5e-05	0.0184649	yes	XLOC_047837	gdl38_arath gdsl esterase lipase at2g23540 os=arabidopsis thaliana gn=at2g23540 pe=2 sv=1	1143	20	0	0.614	XLOC_047837	a0a072u3s0_medtrgdsl-like lipase acylhydrolase os=medicago truncatula gn=mtr_8g079050 pe=4 sv=1	1143	20	0	0.913	XLOC_047837	gdsl esterase lipase at2g23540	XP_003518088.1	1143	20	0	0.9165	XLOC_047837	gdsl-like lipase acylhydrolase superfamily protein	AT2G23540.1	1143	20	0	0.6145
XLOC_017407	Lus10003226		Lus10003226	conserved protein similar to NP_001053184			scaffold2239:6066-7444	water	fusarium	22.1163	64.587	22.3663	64.837	2.89887	1.53549	5e-05	0.0184649	yes	XLOC_017407	chi5_orysj chitinase 5 os=oryza sativa japonica gn=cht5 pe=2 sv=1	1242	20	2.3e-67	0.637	XLOC_017407	protein os=oryza sativa gn= pe=4 sv=1	1242	20	7e-68	0.769	XLOC_017407	chitinase 5-like	XP_006652462.1	1242	20	7.1e-68	0.7595	XLOC_017407	chitinase family protein	AT3G54420.1	1242	15	5.9e-66	0.6153
XLOC_017264	Lus10033898						scaffold222:1028379-1028788	water	fusarium	21.7774	63.1426	22.0274	63.3926	2.8779	1.52502	5e-05	0.0184649	yes	XLOC_017264	---NA---	366	0	-	-	XLOC_017264	---NA---	366	0	-	-	XLOC_017264	---NA---	---NA---	366	0	-	-	XLOC_017264	---NA---	no_hit	366	0	-	-
XLOC_009433	Lus10017818		Lus10017818	periaxin-like protein			scaffold14:602539-603346	water	fusarium	11.3789	33.1075	11.6289	33.3575	2.8685	1.5203	5e-05	0.0184649	yes	XLOC_009433	---NA---	807	0	-	-	XLOC_009433	a0a072uvs4_medtrleguminosin group485 secreted peptide os=medicago truncatula gn=mtr_3g026330 pe=4 sv=1	807	20	5.4e-28	0.586	XLOC_009433	proteoglycan 4-like	XP_009757599.1	807	20	2.5e-32	0.5845	XLOC_009433	hydroxyproline-rich glycoprotein family protein	AT5G09530.1	807	1	9.3e-14	0.65
XLOC_042808	Lus10010111		Lus10010111	cytochrome b5			scaffold722:272049-272990	water	fusarium	4.00427	11.7346	4.25427	11.9846	2.81708	1.4942	5e-05	0.0184649	yes	XLOC_042808	cyb5b_arath cytochrome b5 isoform b os=arabidopsis thaliana gn=cytb5-b pe=1 sv=1	691	20	8.5e-35	0.7215	XLOC_042808	i3sgw0_medtrcytochrome b5-like heme steroid-binding domain protein os=medicago truncatula gn=mtr_3g092095 pe=2 sv=1	691	20	1.7e-37	0.8175	XLOC_042808	cytochrome b5 isoform e-like	XP_012083133.1	691	20	1.5e-37	0.812	XLOC_042808	cytochrome b5 isoform b	AT2G32720.1	691	8	6.3e-36	0.7163
XLOC_032126	Lus10032096		Lus10032096	conserved protein similar to XP_002329811			scaffold42:866470-885532	water	fusarium	2.73354	8.03797	2.98354	8.28797	2.7779	1.47399	5e-05	0.0184649	yes	XLOC_032126	air3_arath subtilisin-like protease os=arabidopsis thaliana gn=air3 pe=2 sv=1	2175	11	0	0.5464	XLOC_032126	b9sga4_riccoxylem serine proteinase os=ricinus communis gn=rcom_0880610 pe=4 sv=1	2175	20	0	0.6395	XLOC_032126	xylem serine proteinase 1	XP_006377331.1	2175	20	0	0.662	XLOC_032126	subtilase family protein	AT2G04160.1	2175	20	0	0.5325
XLOC_012232	Lus10011499		Lus10011499	2-methylbutanal oxime monooxygenase-like			scaffold1578:431302-433141	water	fusarium	9.52801	26.541	9.77801	26.791	2.73992	1.45414	5e-05	0.0184649	yes	XLOC_012232	c71e7_manes 2-methylbutanal oxime monooxygenase os=manihot esculenta gn=cyp71e7 pe=1 sv=1	1239	20	0	0.644	XLOC_012232	a0a061dse9_thecc4-hydroxyphenylacetaldehyde oxime os=theobroma cacao gn=tcm_001771 pe=3 sv=1	1239	20	2.8e-168	0.701	XLOC_012232	4-hydroxyphenylacetaldehyde oxime monooxygenase-like	Q6XQ14.1	1239	20	0	0.7075	XLOC_012232	cytochrome family subfamily polypeptide 34	AT4G35630 AT1G08630 AT4G34200	1239	20	1.4e-128	0.6305
XLOC_015624	Lus10027614		Lus10027614	isoflavone 2 -hydroxylase			scaffold2:289300-290746	water	fusarium	4.96496	13.4482	5.21496	13.6982	2.62671	1.39326	5e-05	0.0184649	yes	XLOC_015624	c81e8_medtr cytochrome p450 81e8 os=medicago truncatula gn=cyp81e8 pe=2 sv=1	1326	20	6e-163	0.621	XLOC_015624	w9qyz7_9rosacytochrome p450 81d1 os=morus notabilis gn=l484_009300 pe=3 sv=1	1326	20	0	0.767	XLOC_015624	isoflavone 2 -hydroxylase	XP_010095331.1	1326	20	0	0.771	XLOC_015624	cytochrome p450 superfamily protein	AT4G37370.1	1326	20	9.3e-165	0.704
XLOC_017016	Lus10030362		Lus10030362	glutathione s-transferase			scaffold217:1009659-1010923	water	fusarium	3.77058	10.2761	4.02058	10.5261	2.61806	1.3885	5e-05	0.0184649	yes	XLOC_017016	gstuo_arath glutathione s-transferase u24 os=arabidopsis thaliana gn=gstu24 pe=2 sv=1	687	20	2.6e-66	0.64	XLOC_017016	d2wl56_poptrtau class glutathione transferase gstu40 os=populus trichocarpa pe=2 sv=1	687	20	6.4e-80	0.703	XLOC_017016	probable glutathione s-transferase	XP_002317471.2	687	20	5.8e-80	0.7125	XLOC_017016	glutathione s-transferase tau 24	AT1G17170.1	687	20	2e-67	0.613
XLOC_009639	Lus10032554		Lus10032554	hydroxycinnamoyl shikimate quinate hydroxycinnamoyltransferase-like protein			scaffold140:735285-737360	water	fusarium	1.35776	3.91508	1.60776	4.16508	2.59061	1.37329	5e-05	0.0184649	yes	XLOC_009639	hht1_arath omega-hydroxypalmitate o-feruloyl transferase os=arabidopsis thaliana gn=hht1 pe=1 sv=1	1314	20	0	0.528	XLOC_009639	b9rab0_riccotaxadien-5-alpha-ol o- os=ricinus communis gn=rcom_1505080 pe=4 sv=1	1314	20	0	0.87	XLOC_009639	omega-hydroxypalmitate o-feruloyl transferase	XP_011073101.1	1314	20	0	0.873	XLOC_009639	hxxxd-type acyl-transferase family protein	AT5G41040.1	1314	20	0	0.559
XLOC_012957	Lus10008708		Lus10008708	auxin-induced protein			scaffold1635:253448-255458	water	fusarium	4.14558	11.1118	4.39558	11.3618	2.58482	1.37007	5e-05	0.0184649	yes	XLOC_012957	wtr38_arath wat1-related protein at5g07050 os=arabidopsis thaliana gn=at5g07050 pe=2 sv=1	1200	20	6.4e-164	0.6525	XLOC_012957	w9r0r7_9rosaauxin-induced protein 5ng4 os=morus notabilis gn=l484_023997 pe=4 sv=1	1200	20	0	0.8445	XLOC_012957	wat1-related protein at5g07050-like	XP_012068727.1	1200	20	0	0.846	XLOC_012957	nodulin 21 -like transporter family protein	AT5G07050.1	1200	20	4.7e-165	0.6585
XLOC_047122	Lus10003271		Lus10003271	2-nitropropane dioxygenase			scaffold885:67783-68966	water	fusarium	12.3477	32.3105	12.5977	32.5605	2.58464	1.36996	5e-05	0.0184649	yes	XLOC_047122	2npd_bacsu probable nitronate monooxygenase os=bacillus subtilis (strain 168) gn=yrpb pe=3 sv=1	996	4	1.4e-17	0.4475	XLOC_047122	b9sim7_ricco2-nitropropane os=ricinus communis gn=rcom_0824180 pe=4 sv=1	996	20	3.4e-155	0.832	XLOC_047122	nitronate monooxygenase	XP_002323755.1	996	20	3.1e-155	0.838	XLOC_047122	aldolase-type tim barrel family protein	AT5G64250.2	996	2	5.1e-144	0.82
XLOC_031193	Lus10028509		Lus10028509	geranylgeranyl diphosphate synthase			scaffold413:968252-969978	water	fusarium	8.02903	20.8742	8.27903	21.1242	2.55153	1.35136	5e-05	0.0184649	yes	XLOC_031193	ggpps_hevbr geranylgeranyl pyrophosphate chloroplastic os=hevea brasiliensis gn=ggps pe=1 sv=1	1119	20	1.4e-145	0.7455	XLOC_031193	b9syx2_riccogeranyl geranyl pyrophosphate os=ricinus communis gn=rcom_0013160 pe=3 sv=1	1119	20	1.3e-168	0.8395	XLOC_031193	geranylgeranyl pyrophosphate chloroplastic-like	XP_012077801.1	1119	20	2.3e-169	0.847	XLOC_031193	terpenoid synthases superfamily protein	AT4G36810.1	1119	17	6.5e-143	0.6824
XLOC_014140	Lus10016353		Lus10016353	anthranilate n-benzoyltransferase			scaffold179:172380-174854	water	fusarium	1.96776	5.40434	2.21776	5.65434	2.54957	1.35026	0.0001	0.0322748	yes	XLOC_014140	vinsy_rause vinorine synthase os=rauvolfia serpentina gn=act pe=1 sv=2	1344	7	2.5e-38	0.4529	XLOC_014140	a0a061ewx8_thecchxxxd-type acyl-transferase family os=theobroma cacao gn=tcm_025010 pe=4 sv=1	1344	20	3.6e-78	0.528	XLOC_014140	vinorine synthase-like	XP_006387729.1	1344	20	3.3e-78	0.5365	XLOC_014140	hxxxd-type acyl-transferase family protein	AT3G26040.1	1344	9	1.1e-49	0.4778
XLOC_048252	Lus10016603		Lus10016603	serine acetyltransferase			scaffold915:181188-182163	water	fusarium	23.5465	58.8488	23.7965	59.0988	2.48351	1.31238	5e-05	0.0184649	yes	XLOC_048252	sat3_arath serine acetyltransferase mitochondrial os=arabidopsis thaliana gn=sat3 pe=1 sv=3	975	20	2.4e-145	0.702	XLOC_048252	b9s9q4_riccoserine acetyltransferase os=ricinus communis gn=rcom_0520780 pe=4 sv=1	975	20	5e-156	0.837	XLOC_048252	serine acetyltransferase chloroplastic-like	XP_002522723.1	975	20	4.6e-156	0.84	XLOC_048252	serine acetyltransferase 2 2	AT3G13110.1	975	5	1.8e-146	0.762
XLOC_044381	Lus10006157		Lus10006157	multi-copper oxidase of the laccase type			scaffold779:23961-46623	water	fusarium	1.18901	3.1374	1.43901	3.3874	2.35398	1.2351	5e-05	0.0184649	yes	XLOC_044381	lac14_arath laccase-14 os=arabidopsis thaliana gn=lac14 pe=2 sv=1	1740	20	0	0.6115	XLOC_044381	w9qdi3_9rosalaccase os=morus notabilis gn=l484_019695 pe=3 sv=1	1740	20	0	0.6755	XLOC_044381	laccase-15-like	XP_008343826.1	1740	20	0	0.7095	XLOC_044381	laccase diphenol oxidase family protein	AT5G09360.1	1740	20	0	0.5715
XLOC_048607	Lus10015252		Lus10015252	srg1-like			scaffold924:153569-162977	water	fusarium	18.9259	44.4064	19.1759	44.6564	2.32878	1.21957	5e-05	0.0184649	yes	XLOC_048607	srg1_arath protein srg1 os=arabidopsis thaliana gn=srg1 pe=2 sv=1	1080	20	2.7e-117	0.572	XLOC_048607	a0a061gd93_theccsenescence-related gene os=theobroma cacao gn=tcm_029576 pe=3 sv=1	1080	20	6.9e-148	0.744	XLOC_048607	protein srg1-like	XP_012091874.1	1080	20	6.3e-148	0.7475	XLOC_048607	2-oxoglutarate and fe -dependent oxygenase superfamily protein	AT1G17020.1	1080	20	2e-118	0.599
XLOC_035759	Lus10033358						scaffold488:911737-912407	water	fusarium	9.4727	22.3241	9.7227	22.5741	2.32179	1.21524	5e-05	0.0184649	yes	XLOC_035759	---NA---	639	0	-	-	XLOC_035759	---NA---	639	0	-	-	XLOC_035759	---NA---	---NA---	639	0	-	-	XLOC_035759	---NA---	no_hit	639	0	-	-
XLOC_017197	Lus10033767		Lus10033767	conserved protein similar to XP_002325797			scaffold222:63449-64133	water	fusarium	5.79784	13.7702	6.04784	14.0202	2.31822	1.21302	5e-05	0.0184649	yes	XLOC_017197	gl113_arath germin-like protein subfamily 1 member 13 os=arabidopsis thaliana gn=glp6 pe=2 sv=2	684	20	1.4e-98	0.786	XLOC_017197	u5ffg6_poptrgermin-like protein subfamily 1 member 6 os=populus trichocarpa gn=poptr_0019s04330g pe=4 sv=1	684	20	1.3e-110	0.8535	XLOC_017197	RmlC-like cupins superfamily protein	XP_006371122.1	684	20	1.2e-110	0.8605	XLOC_017197	RmlC-like cupins superfamily protein	AT5G39150.1	684	20	1.6e-98	0.782
XLOC_038580	Lus10014720	Lus10014721	Lus10014720	guanylate-binding protein 4-like	Lus10014721	dj-1 family protein	scaffold584:359154-368171	water	fusarium	12.3581	28.7267	12.6081	28.9767	2.29826	1.20054	5e-05	0.0184649	yes	XLOC_038580	dj1e_arath dj-1 protein homolog e os=arabidopsis thaliana gn=dj1e pe=1 sv=1	3683	20	9.9e-150	0.487	XLOC_038580	b9s4r5_riccointerferon-induced guanylate-binding os=ricinus communis gn=rcom_0991550 pe=4 sv=1	3683	20	0	0.893	XLOC_038580	guanylate-binding family protein isoform 2	XP_002520972.1	3683	20	0	0.8995	XLOC_038580	class i glutamine amidotransferase-like superfamily protein	AT2G38840.1	3683	8	0	0.6738
XLOC_003965	Lus10018841		Lus10018841	conserved protein similar to ACU23530			scaffold103:131147-132116	water	fusarium	7.43901	17.3109	7.68901	17.5609	2.2839	1.1915	5e-05	0.0184649	yes	XLOC_003965	---NA---	969	0	-	-	XLOC_003965	A0A059BBD0_EUCGRUncharacterized protein OS=Eucalyptus grandis GN=EUGRSUZ_G00980 PE=4 SV=1	969	17	5.3e-17	0.6512	XLOC_003965	proteoglycan 4-like	XP_011084044.1	969	20	9.7e-19	0.6705	XLOC_003965	---NA---	no_hit	969	0	-	-
XLOC_008307	Lus10008742		Lus10008742	udp-glycosyltransferase 74e2-like			scaffold13:150868-152333	water	fusarium	45.9839	103.435	46.2339	103.685	2.24262	1.16518	5e-05	0.0184649	yes	XLOC_008307	u74f1_arath udp-glycosyltransferase 74f1 os=arabidopsis thaliana gn=ugt74f1 pe=1 sv=1	1398	20	2e-148	0.5915	XLOC_008307	i2bh56_linusudp-glycosyltransferase 1 os=linum usitatissimum gn=ugt74s2 pe=3 sv=1	1398	20	0	0.774	XLOC_008307	udp-glycosyltransferase 74f2-like	AFJ52952.1	1398	20	0	0.775	XLOC_008307	udp-glycosyltransferase superfamily protein	AT2G43840.2	1398	20	6.1e-150	0.5825
XLOC_026418	Lus10023140		Lus10023140	cytochrome p450			scaffold325:613685-615721	water	fusarium	3.83821	8.90196	4.08821	9.15196	2.23862	1.16261	5e-05	0.0184649	yes	XLOC_026418	c71e7_manes 2-methylbutanal oxime monooxygenase os=manihot esculenta gn=cyp71e7 pe=1 sv=1	1422	20	0	0.6495	XLOC_026418	a0a061dse9_thecc4-hydroxyphenylacetaldehyde oxime os=theobroma cacao gn=tcm_001771 pe=3 sv=1	1422	20	0	0.703	XLOC_026418	4-hydroxyphenylacetaldehyde oxime monooxygenase-like	Q6XQ14.1	1422	20	0	0.7105	XLOC_026418	cytochrome family subfamily polypeptide 34	AT3G26300.1	1422	20	2.9e-151	0.6355
XLOC_041966	Lus10018083		Lus10018083	cysteine proteinase			scaffold687:629129-630799	water	fusarium	5.28288	12.0729	5.53288	12.3229	2.22721	1.15524	5e-05	0.0184649	yes	XLOC_041966	cysep_ricco vignain os=ricinus communis gn=cysep pe=1 sv=1	1098	20	0	0.7275	XLOC_041966	a0a061fz30_thecccysteine proteinases superfamily protein isoform 1 os=theobroma cacao gn=tcm_014527 pe=3 sv=1	1098	20	0	0.851	XLOC_041966	cysteine proteinase	XP_012470934.1	1098	20	0	0.86	XLOC_041966	cysteine proteinases superfamily protein	AT5G50260.1	1098	20	0	0.684
XLOC_005705	Lus10027868		Lus10027868	"d-3-phosphoglycerate dehydrogenase, putative "			scaffold1143:698730-701448	water	fusarium	33.7626	75.4456	34.0126	75.6956	2.22552	1.15414	5e-05	0.0184649	yes	XLOC_005705	sera1_arath d-3-phosphoglycerate dehydrogenase chloroplastic os=arabidopsis thaliana gn=pgdh1 pe=1 sv=1	1782	20	0	0.6365	XLOC_005705	b9hs53_poptrd-3-phosphoglycerate dehydrogenase family protein os=populus trichocarpa gn=poptr_0009s09950g pe=3 sv=2	1782	20	0	0.951	XLOC_005705	d-3-phosphoglycerate dehydrogenase chloroplastic-like	XP_012067521.1	1782	20	0	0.955	XLOC_005705	d-isomer specific 2-hydroxyacid dehydrogenase family protein	AT4G34200.1	1782	13	0	0.6338
XLOC_024130	Lus10007372		Lus10007372	sucrose synthase			scaffold302:210800-216175	water	fusarium	2.85412	6.60957	3.10412	6.85957	2.20983	1.14393	5e-05	0.0184649	yes	XLOC_024130	sus5_orysj sucrose synthase 5 os=oryza sativa japonica gn=sus5 pe=2 sv=1	3338	20	0	0.7455	XLOC_024130	a0a023hk97_hevbrsucrose synthase 1 os=hevea brasiliensis pe=2 sv=1	3338	20	0	0.8645	XLOC_024130	sucrose synthase 5-like	XP_011038327.1	3338	20	0	0.8755	XLOC_024130	sucrose synthase 6	AT1G73370.1	3338	13	0	0.6331
XLOC_030020	Lus10030805		Lus10030805	glutathione s-transferase			scaffold373:629462-630706	water	fusarium	15.9124	35.0687	16.1624	35.3187	2.18524	1.12779	5e-05	0.0184649	yes	XLOC_030020	gstuh_arath glutathione s-transferase u17 os=arabidopsis thaliana gn=gstu17 pe=2 sv=1	699	20	4.6e-97	0.648	XLOC_030020	a9pg99_poptrglutathione s-transferase 30 family protein os=populus trichocarpa gn=poptr_0010s04490g pe=2 sv=1	699	20	3.1e-104	0.811	XLOC_030020	glutathione s-transferase u17-like	XP_004300630.1	699	20	1.7e-106	0.818	XLOC_030020	glutathione s-transferase family protein	AT1G10370.1	699	20	3.4e-98	0.6415
XLOC_009390	Lus10001479		Lus10001479	phosphoethanolamine phosphocholine			scaffold1394:10702-12483	water	fusarium	7.30595	15.694	7.55595	15.944	2.11013	1.07733	5e-05	0.0184649	yes	XLOC_009390	ppsp2_arath inorganic pyrophosphatase 2 os=arabidopsis thaliana gn=at1g17710 pe=2 sv=1	837	12	1e-131	0.5625	XLOC_009390	b9sn56_riccophosphoethanolamine phosphocholine os=ricinus communis gn=rcom_0313210 pe=4 sv=1	837	20	1.3e-144	0.8185	XLOC_009390	phosphoethanolamine phosphocholine	XP_002527425.1	837	20	1.2e-144	0.8185	XLOC_009390	pyridoxal phosphate phosphatase-related protein	AT1G17710.1	837	4	7.5e-133	0.79
XLOC_008099	Lus10017542		Lus10017542	glucosyltransferase			scaffold1253:522394-525403	water	fusarium	2.6974	5.92605	2.9474	6.17605	2.09542	1.06724	5e-05	0.0184649	yes	XLOC_008099	ugt2_garja 7-deoxyloganetin glucosyltransferase os=gardenia jasminoides gn=ugt85a24 pe=1 sv=1	1506	20	4e-175	0.5715	XLOC_008099	i2bha3_linusudp-glycosyltransferase 1 os=linum usitatissimum gn=ugt85q2 pe=3 sv=1	1506	20	0	0.744	XLOC_008099	7-deoxyloganetin glucosyltransferase-like	AFJ52999.1	1506	20	0	0.756	XLOC_008099	udp-glycosyltransferase superfamily protein	AT1G22400.1	1506	20	2.8e-172	0.561
XLOC_010491	Lus10039587		Lus10039587	phosphoserine aminotransferase			scaffold15:639615-640887	water	fusarium	19.7851	41.6992	20.0351	41.9492	2.09379	1.06611	5e-05	0.0184649	yes	XLOC_010491	serb1_arath phosphoserine aminotransferase chloroplastic os=arabidopsis thaliana gn=psat1 pe=1 sv=1	1272	20	0	0.726	XLOC_010491	b9h657_poptrphosphoserine aminotransferase os=populus trichocarpa gn=poptr_0005s10290g pe=3 sv=2	1272	20	0	0.8585	XLOC_010491	phosphoserine aminotransferase	XP_012065373.1	1272	20	0	0.8555	XLOC_010491	phosphoserine aminotransferase	AT4G35630.1	1272	2	0	0.86
XLOC_012392	Lus10024340		Lus10024340	peptide nitrate transporter at2g37900-like			scaffold16:453961-457831	water	fusarium	6.05079	12.8977	6.30079	13.1477	2.08667	1.06121	5e-05	0.0184649	yes	XLOC_012392	ptr28_arath protein nrt1 ptr family os=arabidopsis thaliana gn= pe=2 sv=1	1858	20	0	0.6	XLOC_012392	a0a061eym8_theccmajor facilitator superfamily protein isoform 1 os=theobroma cacao gn=tcm_021832 pe=4 sv=1	1858	20	0	0.834	XLOC_012392	protein nrt1 ptr family -like	XP_011019211.1	1858	20	0	0.8385	XLOC_012392	major facilitator superfamily protein	AT2G37900.1	1858	20	0	0.6
XLOC_042628	Lus10020939		Lus10020939	purine permease 3			scaffold711:750330-751760	water	fusarium	8.54792	17.6141	8.79792	17.8641	2.03049	1.02183	5e-05	0.0184649	yes	XLOC_042628	pup3_arath purine permease 3 os=arabidopsis thaliana gn=pup3 pe=2 sv=1	1095	14	2.1e-78	0.5536	XLOC_042628	a0a068txw0_cofcacoffea canephora dh200=94 genomic scaffold_6 os=coffea canephora gn=gscoc_t00034609001 pe=4 sv=1	1095	20	1.7e-115	0.6925	XLOC_042628	purine permease 1-like	CDP01096.1	1095	20	1.6e-115	0.709	XLOC_042628	purine permease 11	AT1G28220.1	1095	19	1.5e-79	0.5595
XLOC_033328	Lus10003116		Lus10003116	conserved protein similar to XP_002333166			scaffold451:142529-143210	water	fusarium	8.38504	17.0227	8.63504	17.2727	2.0003	1.00022	5e-05	0.0184649	yes	XLOC_033328	gl113_arath germin-like protein subfamily 1 member 13 os=arabidopsis thaliana gn=glp6 pe=2 sv=2	681	20	3.9e-103	0.776	XLOC_033328	u5ffg6_poptrgermin-like protein subfamily 1 member 6 os=populus trichocarpa gn=poptr_0019s04330g pe=4 sv=1	681	20	2.4e-116	0.827	XLOC_033328	RmlC-like cupins superfamily protein	XP_012492685.1	681	20	1.6e-116	0.833	XLOC_033328	RmlC-like cupins superfamily protein	AT5G39150.1	681	20	9.6e-104	0.767
XLOC_028306	Lus10024690		Lus10024690	conserved protein similar to XP_002334510			scaffold349:816392-819365	water	fusarium	17.2664	34.6451	17.5164	34.8951	1.99214	0.994318	5e-05	0.0184649	yes	XLOC_028306	gdl14_arath gdsl esterase lipase at1g29660 os=arabidopsis thaliana gn=at1g29660 pe=2 sv=1	1551	20	1.7e-65	0.589	XLOC_028306	b9s8h0_riccozinc finger os=ricinus communis gn=rcom_1252930 pe=4 sv=1	1551	20	2.6e-78	0.663	XLOC_028306	gdsl esterase lipase at1g29670-like	KDP21165.1	1551	20	2.7e-78	0.6685	XLOC_028306	gdsl-like lipase acylhydrolase superfamily protein	AT1G29660.1	1551	20	1.5e-66	0.5975
XLOC_018527	Lus10006612		Lus10006612	sulfate bicarbonate oxalate exchanger and transporter sat-1			scaffold244:100265-104417	water	fusarium	4.13809	8.37218	4.38809	8.62218	1.96491	0.97446	5e-05	0.0184649	yes	XLOC_018527	sut31_arath sulfate transporter os=arabidopsis thaliana gn=sultr3 1 pe=2 sv=1	1959	20	0	0.6605	XLOC_018527	w9rcy6_9rosasulfate transporter os=morus notabilis gn=l484_009110 pe=4 sv=1	1959	20	0	0.87	XLOC_018527	sulfate transporter -like	XP_012069690.1	1959	20	0	0.8805	XLOC_018527	sulfate transporter 1 2	AT3G51895.1	1959	14	0	0.7007
XLOC_035293	-						scaffold475:968033-968910	water	fusarium	12.1182	23.8609	12.3682	24.1109	1.94943	0.96305	0.0001	0.0322748	yes	XLOC_035293	---NA---	612	0	-	-	XLOC_035293	---NA---	612	0	-	-	XLOC_035293	---NA---	---NA---	612	0	-	-	XLOC_035293	---NA---	no_hit	612	0	-	-
XLOC_019420	Lus10001155		Lus10001155	methyltransferase ddb_g0268948-like			scaffold2532:37349-38710	water	fusarium	23.6822	45.6897	23.9322	45.9397	1.91958	0.940788	5e-05	0.0184649	yes	XLOC_019420	y8948_dicdi methyltransferase ddb_g0268948 os=dictyostelium discoideum gn=ddb_g0268948 pe=1 sv=2	1233	1	3.8e-21	0.47	XLOC_019420	b9h953_poptrembryo-abundant family protein os=populus trichocarpa gn=poptr_0006s04060g pe=4 sv=1	1233	20	4.8e-100	0.7375	XLOC_019420	methyltransferase ddb_g0268948	ABK96242.1	1233	20	4.4e-100	0.7665	XLOC_019420	s-adenosyl-l-methionine-dependent methyltransferases superfamily protein	AT2G41380.1	1233	7	5.5e-82	0.5357
XLOC_043171	Lus10010378						scaffold740:325731-327730	water	fusarium	160.208	306.952	160.458	307.202	1.91453	0.936992	5e-05	0.0184649	yes	XLOC_043171	---NA---	862	0	-	-	XLOC_043171	---NA---	862	0	-	-	XLOC_043171	---NA---	---NA---	862	0	-	-	XLOC_043171	---NA---	no_hit	862	0	-	-
XLOC_042205	Lus10033535		Lus10033535	allene oxide cyclase			scaffold701:460035-461007	water	fusarium	13.5087	25.9875	13.7587	26.2375	1.90698	0.931286	5e-05	0.0184649	yes	XLOC_042205	aoc3_arath allene oxide cyclase chloroplastic os=arabidopsis thaliana gn=aoc3 pe=2 sv=1	753	4	4.8e-79	0.7	XLOC_042205	w9sbb1_9rosaallene oxide cyclase 4 os=morus notabilis gn=l484_008669 pe=4 sv=1	753	20	1.2e-99	0.8445	XLOC_042205	allene oxide cyclase chloroplastic-like	XP_010103817.1	753	20	1.1e-99	0.856	XLOC_042205	allene oxide cyclase 3	AT3G25780.1	753	4	3.5e-80	0.7
XLOC_010650	Lus10039880		Lus10039880	syntaxin-61			scaffold15:2044797-2048615	water	fusarium	15.3756	29.4249	15.6256	29.6749	1.89912	0.925332	5e-05	0.0184649	yes	XLOC_010650	syp61_arath syntaxin-61 os=arabidopsis thaliana gn=syp61 pe=1 sv=1	1358	7	4.4e-85	0.5357	XLOC_010650	b9h2p0_poptrsyntaxin 61 family protein os=populus trichocarpa gn=poptr_0004s05020g pe=4 sv=2	1358	20	1.9e-103	0.8185	XLOC_010650	syntaxin 61 family protein	XP_012090854.1	1358	20	1.7e-103	0.8225	XLOC_010650	syntaxin of plants 61	AT1G28490.1	1358	2	3.3e-86	0.77
XLOC_013911	Lus10014437		Lus10014437	UDP glucosyl transferase			scaffold176:481888-483577	water	fusarium	9.35074	17.784	9.60074	18.034	1.8784	0.909502	5e-05	0.0184649	yes	XLOC_013911	u73c5_arath udp-glycosyltransferase 73c5 os=arabidopsis thaliana gn=ugt73c5 pe=2 sv=1	1542	20	7.8e-178	0.618	XLOC_013911	i2bh45_linusudp-glycosyltransferase 1 os=linum usitatissimum gn=ugt73x2 pe=3 sv=1	1542	20	0	0.7125	XLOC_013911	glucosyl transferase	AFJ52941.1	1542	20	0	0.714	XLOC_013911	udp-glycosyltransferase superfamily protein	AT2G36800.1	1542	20	5.8e-179	0.5985
XLOC_025994	Lus10026112		Lus10026112	auxin-induced protein			scaffold319:736466-740291	water	fusarium	13.3569	24.1523	13.6069	24.4023	1.79338	0.842679	0.0001	0.0322748	yes	XLOC_025994	wtr38_arath wat1-related protein at5g07050 os=arabidopsis thaliana gn=at5g07050 pe=2 sv=1	1590	20	1.7e-162	0.6455	XLOC_025994	w9r0r7_9rosaauxin-induced protein 5ng4 os=morus notabilis gn=l484_023997 pe=4 sv=1	1590	20	0	0.844	XLOC_025994	wat1-related protein at5g07050-like	XP_012068727.1	1590	20	0	0.8455	XLOC_025994	nodulin 21 -like transporter family protein	AT5G07050.1	1590	20	1.3e-163	0.651
XLOC_034308	Lus10035685		Lus10035685	abscisic acid 8 -hydroxylase			scaffold464:920064-922431	water	fusarium	7.344	13.3363	7.594	13.5863	1.78908	0.839221	0.0001	0.0322748	yes	XLOC_034308	abah1_arath abscisic acid 8 -hydroxylase 1 os=arabidopsis thaliana gn=cyp707a1 pe=2 sv=1	1769	20	0	0.6555	XLOC_034308	b9ry37_riccocytochrome os=ricinus communis gn=rcom_0814150 pe=3 sv=1	1769	20	0	0.8835	XLOC_034308	abscisic acid 8 -hydroxylase 1-like	XP_002518804.1	1769	20	0	0.886	XLOC_034308	cytochrome family subfamily polypeptide 1	AT4G19230.1	1769	20	0	0.623
XLOC_019482	-						scaffold255:31657-34502	water	fusarium	116.737	206.039	116.987	206.289	1.76335	0.818319	0.0001	0.0322748	yes	XLOC_019482	---NA---	1592	0	-	-	XLOC_019482	---NA---	1592	0	-	-	XLOC_019482	---NA---	---NA---	1592	0	-	-	XLOC_019482	---NA---	no_hit	1592	0	-	-
XLOC_012270	Lus10024511		Lus10024511	osmotin-like protein			scaffold159:862405-863197	water	fusarium	119.063	208.246	119.313	208.496	1.74747	0.805268	5e-05	0.0184649	yes	XLOC_012270	os13_solco osmotin-like protein osml13 os=solanum commersonii pe=2 sv=1	792	20	1.5e-110	0.754	XLOC_012270	q8guq2_linusosmotin-like protein linusitin os=linum usitatissimum pe=2 sv=1	792	20	1.4e-171	0.838	XLOC_012270	osmotin-like protein	AAO13658.1	792	20	1.3e-171	0.8495	XLOC_012270	pathogenesis-related thaumatin superfamily protein	AT4G11650.1	792	20	1.1e-104	0.557
XLOC_017831	Lus10020040		Lus10020040	prh26 protein			scaffold23:533882-550908	water	fusarium	129.024	224.84	129.274	225.09	1.74119	0.80007	0.00015	0.0460884	yes	XLOC_017831	apr1_arath 5 -adenylylsulfate reductase chloroplastic os=arabidopsis thaliana gn=apr1 pe=1 sv=2	1386	20	0	0.6215	XLOC_017831	w9qv50_9rosa5 -adenylylsulfate reductase 1 os=morus notabilis gn=l484_018046 pe=4 sv=1	1386	20	0	0.851	XLOC_017831	5 -adenylylsulfate reductase chloroplastic-like	XP_011037616.1	1386	20	0	0.8525	XLOC_017831	aps reductase 3	AT4G04610.1	1386	5	0	0.844
XLOC_042421	Lus10033656		Lus10033656	orcinol o-methyltransferase			scaffold701:993736-996668	water	fusarium	76.7778	133.743	77.0278	133.993	1.73954	0.798707	5e-05	0.0184649	yes	XLOC_042421	romt_vitvi trans-resveratrol di-o-methyltransferase os=vitis vinifera gn=romt pe=1 sv=2	1101	20	2.9e-165	0.6445	XLOC_042421	f5a838_roschorcinol o-methyltransferase-like protein os=rosa chinensis pe=4 sv=1	1101	20	0	0.8155	XLOC_042421	trans-resveratrol di-o-methyltransferase-like	XP_011002666.1	1101	20	0	0.813	XLOC_042421	o-methyltransferase family protein	AT4G35160.1	1101	19	1.4e-63	0.4921
XLOC_036487	Lus10032926		Lus10032926	cationic peroxidase 1			scaffold51:275392-276636	water	fusarium	10.4492	18.3024	10.6992	18.5524	1.734	0.794103	0.00015	0.0460884	yes	XLOC_036487	per5_vitvi peroxidase 5 os=vitis vinifera gn=gsvivt00037159001 pe=1 sv=2	978	20	2.5e-157	0.6265	XLOC_036487	w8q7w5_poptrclass iii peroxidase os=populus trichocarpa gn=prx79 pe=2 sv=1	978	20	1.2e-160	0.8175	XLOC_036487	peroxidase 5-like	XP_012080591.1	978	20	1.1e-160	0.8245	XLOC_036487	peroxidase superfamily protein	AT1G05260.1	978	20	1.1e-86	0.611
XLOC_033945	Lus10037273		Lus10037273	abscisic acid 8 -hydroxylase			scaffold462:1098331-1100836	water	fusarium	14.2625	24.7378	14.5125	24.9878	1.72181	0.783928	0.0001	0.0322748	yes	XLOC_033945	abah1_arath abscisic acid 8 -hydroxylase 1 os=arabidopsis thaliana gn=cyp707a1 pe=2 sv=1	2037	20	0	0.608	XLOC_033945	b9ry37_riccocytochrome os=ricinus communis gn=rcom_0814150 pe=3 sv=1	2037	20	0	0.772	XLOC_033945	abscisic acid 8 -hydroxylase 1-like	XP_002518804.1	2037	20	0	0.772	XLOC_033945	cytochrome family subfamily polypeptide 1	AT4G19230.1	2037	20	0	0.577
XLOC_039942	Lus10026548		Lus10026548	conserved protein similar to XP_002527143			scaffold617:360932-361973	water	fusarium	24.3277	41.9438	24.5777	42.1938	1.71675	0.779681	5e-05	0.0184649	yes	XLOC_039942	exol5_arath protein exordium-like 5 os=arabidopsis thaliana gn=exl5 pe=2 sv=1	1041	7	5.1e-152	0.6257	XLOC_039942	a0a061e2m8_thecctrna--methyltransferase non-catalytic subunit trm6mtase subunit trm6 isoform 1 os=theobroma cacao gn=tcm_007565 pe=4 sv=1	1041	20	1.7e-178	0.893	XLOC_039942	protein exordium-like 5	XP_002527143.1	1041	20	1.5e-178	0.9045	XLOC_039942	phosphate-responsive 1 family protein	AT2G17230.1	1041	7	3.8e-153	0.6257
XLOC_008230	Lus10032860						scaffold127:1153101-1155726	water	fusarium	194.816	334.497	195.066	334.747	1.71607	0.779109	0.0001	0.0322748	yes	XLOC_008230	---NA---	1045	0	-	-	XLOC_008230	---NA---	1045	0	-	-	XLOC_008230	---NA---	---NA---	1045	0	-	-	XLOC_008230	---NA---	no_hit	1045	0	-	-
XLOC_046911	Lus10022020		Lus10022020	germin-like protein			scaffold87:347867-348530	water	fusarium	51.2703	86.7283	51.5203	86.9783	1.68823	0.755515	0.0001	0.0322748	yes	XLOC_046911	gl814_orysj germin-like protein 8-14 os=oryza sativa japonica gn=ger5 pe=1 sv=1	663	20	5.3e-88	0.6965	XLOC_046911	a7y2g2_9magngermin-like protein os=chimonanthus praecox gn=glp pe=2 sv=1	663	20	6.3e-90	0.8115	XLOC_046911	auxin-binding protein abp19a-like	XP_008450917.1	663	20	2.7e-91	0.8145	XLOC_046911	RmlC-like cupins superfamily protein	AT5G20630.1	663	20	4.8e-85	0.6255
XLOC_048511	Lus10030577		Lus10030577	beta-glucosidase			scaffold917:799604-803288	water	fusarium	121.588	71.781	121.838	72.031	0.591203	-0.758274	0.0001	0.0322748	yes	XLOC_048511	bgl24_orysj beta-glucosidase 24 os=oryza sativa japonica gn=bglu24 pe=2 sv=1	1960	20	3.5e-164	0.647	XLOC_048511	q84l69_hevbrp66 protein os=hevea brasiliensis gn=p66 pe=2 sv=1	1960	20	0	0.698	XLOC_048511	beta-glucosidase 12-like	AAO49267.1	1960	20	0	0.6965	XLOC_048511	glycosyl hydrolase superfamily protein	AT5G24550.1	1960	20	6.5e-144	0.623
XLOC_022827	Lus10035005		Lus10035005	inositol oxygenase			scaffold29:1517224-1519669	water	fusarium	173.299	100.009	173.549	100.259	0.577699	-0.791611	5e-05	0.0184649	yes	XLOC_022827	miox4_arath inositol oxygenase 4 os=arabidopsis thaliana gn=miox4 pe=2 sv=1	1443	13	6.7e-159	0.7123	XLOC_022827	b9rke1_riccomyoinositol os=ricinus communis gn=rcom_1048680 pe=4 sv=1	1443	20	1.1e-168	0.854	XLOC_022827	inositol oxygenase 2-like	XP_011008897.1	1443	20	8.7e-169	0.8565	XLOC_022827	myo-inositol oxygenase 4	AT4G26260.1	1443	6	5e-160	0.825
XLOC_035895	Lus10033397		Lus10033397	major latex protein			scaffold488:1137118-1138160	water	fusarium	51.6667	29.6055	51.9167	29.8555	0.575065	-0.798202	0.0001	0.0322748	yes	XLOC_035895	ml328_arath mlp-like protein 328 os=arabidopsis thaliana gn=mlp328 pe=2 sv=1	483	12	1.5e-32	0.5333	XLOC_035895	w9qbm4_9rosamlp-like protein 329 os=morus notabilis gn=l484_016168 pe=4 sv=1	483	20	2e-51	0.6865	XLOC_035895	mlp-like protein 328	XP_012072242.1	483	20	1.8e-51	0.6875	XLOC_035895	polyketide cyclase dehydrase and lipid transport superfamily protein	AT1G14950.1	483	20	1.8e-34	0.563
XLOC_023024	Lus10032242		Lus10032242	acid beta-fructofuranosidase			scaffold291:229901-232851	water	fusarium	35.9639	20.5697	36.2139	20.8197	0.574909	-0.798594	5e-05	0.0184649	yes	XLOC_023024	inva_vigrr acid beta-fructofuranosidase os=vigna radiata radiata gn=inva pe=1 sv=1	2250	20	0	0.752	XLOC_023024	i0cl57_manesvacuolar invertase os=manihot esculenta gn=vinv2 pe=2 sv=1	2250	20	0	0.8525	XLOC_023024	acid beta-fructofuranosidase	1905412a acid invertase	2250	20	0	0.853	XLOC_023024	glycosyl hydrolases family 32 protein	AT1G12240.1	2250	13	0	0.6762
XLOC_030137	Lus10029021		Lus10029021	WRKY transcription factor			scaffold376:124844-127249	water	fusarium	29.8711	16.9327	30.1211	17.1827	0.570454	-0.809818	5e-05	0.0184649	yes	XLOC_030137	wrk70_arath probable wrky transcription factor 70 os=arabidopsis thaliana gn=wrky70 pe=2 sv=1	1145	14	5.7e-30	0.6329	XLOC_030137	a0a068lem4_goshiwrky transcription factor 7 os=gossypium hirsutum gn=wrky7 pe=2 sv=1	1145	20	3.7e-40	0.621	XLOC_030137	probable wrky transcription factor 70	XP_012447314.1	1145	20	1.9e-40	0.601	XLOC_030137	wrky family transcription factor	AT3G56400.1	1145	16	5.1e-31	0.63
XLOC_035908	Lus10033418		Lus10033418	conserved protein similar to ADB93076			scaffold488:1248541-1251330	water	fusarium	30.6712	17.1881	30.9212	17.4381	0.563953	-0.826353	5e-05	0.0184649	yes	XLOC_035908	tsjt1_tobac stem-specific protein tsjt1 os=nicotiana tabacum gn=tsjt1 pe=2 sv=1	1014	1	1.8e-28	0.59	XLOC_035908	a0a061fef9_theccaluminum induced protein with ygl and lrdr motifs os=theobroma cacao gn=tcm_031380 pe=4 sv=1	1014	20	3e-100	0.7705	XLOC_035908	stem-specific protein tsjt1-like	XP_007021349.1	1014	20	3e-100	0.7695	XLOC_035908	aluminium induced protein with ygl and lrdr motifs	AT4G27450.1	1014	8	8.7e-96	0.6913
XLOC_039265	Lus10012780		Lus10012780	sugar transporter erd6-like 16-like			scaffold604:176010-178914	water	fusarium	52.1526	29.2009	52.4026	29.4509	0.562012	-0.831327	5e-05	0.0184649	yes	XLOC_039265	edl16_arath sugar transporter erd6-like 16 os=arabidopsis thaliana gn=at5g18840 pe=2 sv=2	1485	20	0	0.6695	XLOC_039265	a0a061emt5_theccmajor facilitator superfamily protein os=theobroma cacao gn=tcm_046780 pe=3 sv=1	1485	20	0	0.852	XLOC_039265	sugar transporter erd6-like 16	XP_002315546.2	1485	20	0	0.8675	XLOC_039265	major facilitator superfamily protein	AT5G18840.1	1485	20	0	0.685
XLOC_030924	Lus10000286		Lus10000286	organic cation transporter			scaffold396:2165-4882	water	fusarium	90.8083	50.8397	91.0583	51.0897	0.561066	-0.833758	5e-05	0.0184649	yes	XLOC_030924	oct3_arath organic cation carnitine transporter 3 os=arabidopsis thaliana gn=oct3 pe=2 sv=1	1815	20	2.3e-130	0.505	XLOC_030924	b9hyc0_poptrorganic cation transporter-related family protein os=populus trichocarpa gn=poptr_0010s18160g pe=4 sv=2	1815	20	3.2e-132	0.7015	XLOC_030924	organic cation carnitine transporter 3-like	XP_006416822.1	1815	20	3.2e-132	0.724	XLOC_030924	organic cation carnitine transporter 3	AT1G16390.1	1815	7	2e-131	0.59
XLOC_015340	Lus10037727	Lus10037728	Lus10037727	glycine-rich protein	Lus10037728	conserved protein similar to XP_002302759	scaffold196:1283285-1289503	water	fusarium	150.144	84.0457	150.394	84.2957	0.560499	-0.835216	0.0001	0.0322748	yes	XLOC_015340	bxl1_arath beta-d-xylosidase 1 os=arabidopsis thaliana gn=bxl1 pe=1 sv=1	2577	20	1.5e-44	0.7175	XLOC_015340	a0a061enu3_theccperiplasmic beta- os=theobroma cacao gn=tcm_021324 pe=4 sv=1	2577	20	4.4e-47	0.9345	XLOC_015340	beta-d-xylosidase 1 -like protein	KDO71851.1	2577	20	4e-47	0.937	XLOC_015340	camp-regulated phosphoprotein 19-related protein	AT5G49360.1	2577	15	1.1e-45	0.7493
XLOC_001027	-						C7876831:0-259	water	fusarium	515.424	284.724	515.674	284.974	0.552624	-0.855629	5e-05	0.0184649	yes	XLOC_001027	---NA---	259	0	-	-	XLOC_001027	---NA---	259	0	-	-	XLOC_001027	---NA---	---NA---	259	0	-	-	XLOC_001027	---NA---	no_hit	259	0	-	-
XLOC_037177	-						scaffold54:26103-26377	water	fusarium	422.151	228.019	422.401	228.269	0.540408	-0.887878	5e-05	0.0184649	yes	XLOC_037177	m030_arath uncharacterized mitochondrial protein g00030 os=arabidopsis thaliana gn= g00030 pe=4 sv=1	274	1	8.2e-35	0.95	XLOC_037177	Q5M9R1_TOBACUncharacterized protein OS=Nicotiana tabacum GN=orf138c PE=4 SV=1	274	18	1.2e-48	0.9011	XLOC_037177	m030_arath ame: full=uncharacterized mitochondrial protein g00030 ame: full=orf107a	YP_173374.1	274	12	1.1e-48	0.9133	XLOC_037177	hypothetical protein	ATMG00030.1	274	1	6.1e-36	0.95
XLOC_005454	Lus10004346		Lus10004346	14 kda proline-rich protein			scaffold1134:156476-156881	water	fusarium	197.358	102.764	197.608	103.014	0.521305	-0.939801	5e-05	0.0184649	yes	XLOC_005454	erli1_arath lipid transfer protein earli 1 os=arabidopsis thaliana gn=earli1 pe=1 sv=1	405	9	1.2e-25	0.8144	XLOC_005454	a2pzd7_iponiextensin like protein os=ipomoea nil gn=in07 pe=2 sv=1	405	20	5.8e-27	0.911	XLOC_005454	14 kda proline-rich protein	BAF46299.1	405	20	5.3e-27	0.912	XLOC_005454	bifunctional inhibitor lipid-transfer protein seed storage 2s albumin superfamily protein	AT4G12480.1	405	20	9.1e-27	0.799
XLOC_017796	Lus10019970		Lus10019970	nodulin 21 -like transporter family protein			scaffold23:159476-162339	water	fusarium	72.1335	36.3355	72.3835	36.5855	0.50544	-0.984389	5e-05	0.0184649	yes	XLOC_017796	wtr36_arath wat1-related protein at4g28040 os=arabidopsis thaliana gn=at4g28040 pe=2 sv=1	1279	20	6.6e-67	0.5795	XLOC_017796	b9sqe1_riccoauxin-induced protein os=ricinus communis gn=rcom_0781450 pe=4 sv=1	1279	20	1.2e-86	0.7195	XLOC_017796	wat1-related protein at4g30420-like	XP_012071606.1	1279	20	1.3e-86	0.7335	XLOC_017796	nodulin 21 -like transporter family protein	AT4G28040.5	1279	20	5.8e-68	0.62
XLOC_038551	Lus10014658		Lus10014658	l-allo-threonine aldolase			scaffold584:50357-55409	water	fusarium	26.5557	13.2097	26.8057	13.4597	0.502121	-0.993894	5e-05	0.0184649	yes	XLOC_038551	tha1_arath probable low-specificity l-threonine aldolase 1 os=arabidopsis thaliana gn=tha1 pe=1 sv=1	1605	11	2.1e-173	0.6309	XLOC_038551	b9s7k5_riccol-allo-threonine os=ricinus communis gn=rcom_0609060 pe=4 sv=1	1605	20	0	0.873	XLOC_038551	probable low-specificity l-threonine aldolase 1	XP_002521974.1	1605	20	0	0.8825	XLOC_038551	threonine aldolase 1	AT1G08630.4	1605	7	1.6e-174	0.8486
XLOC_018183	Lus10015573		Lus10015573	flavanone 3-dioxygenase-like			scaffold233:109919-115237	water	fusarium	15.2182	7.37184	15.4682	7.62184	0.492743	-1.02109	5e-05	0.0184649	yes	XLOC_018183	fl3h_petcr flavanone 3-dioxygenase os=petroselinum crispum gn=fht pe=1 sv=1	1011	20	1.4e-58	0.556	XLOC_018183	a0a061g1l6_thecc2-oxoglutarate and fe -dependent oxygenase superfamily protein os=theobroma cacao gn=tcm_015521 pe=3 sv=1	1011	20	4.4e-178	0.8285	XLOC_018183	1-aminocyclopropane-1-carboxylate oxidase 5	XP_012081297.1	1011	20	4e-178	0.838	XLOC_018183	2-oxoglutarate and fe -dependent oxygenase superfamily protein	AT5G24530.1	1011	20	1.9e-165	0.588
XLOC_040475	Lus10015353	Lus10015354	Lus10015353	mitochondrial-like	Lus10015354	atp binding	scaffold635:100191-105792	water	fusarium	57.9218	28.3216	58.1718	28.5716	0.491159	-1.02574	5e-05	0.0184649	yes	XLOC_040475	nduf7_dicdi nadh dehydrogenase	3877	18	3.3e-87	0.5128	XLOC_040475	b9ruj6_riccoatp binding os=ricinus communis gn=rcom_0853490 pe=3 sv=1	3877	20	0	0.8275	XLOC_040475	nadh dehydrogenase	XP_012082860.1	3877	20	0	0.828	XLOC_040475	p-loop containing nucleoside triphosphate hydrolases superfamily protein	AT3G28700.1	3877	20	0	0.659
XLOC_049329	Lus10031150		Lus10031150	flavonol synthase flavanone 3-hydroxylase			scaffold977:261559-263239	water	fusarium	9.99897	4.70159	10.249	4.95159	0.48313	-1.04952	0.00015	0.0460884	yes	XLOC_049329	acco_actde 1-aminocyclopropane-1-carboxylate oxidase os=actinidia deliciosa gn=aco pe=2 sv=1	873	20	1.1e-31	0.478	XLOC_049329	w6ana3_tobacflavonol synthase os=nicotiana tabacum pe=2 sv=1	873	20	2.1e-71	0.557	XLOC_049329	flavonol synthase flavanone 3-hydroxylase-like	AHI58947.1	873	20	1.9e-71	0.552	XLOC_049329	2-oxoglutarate and fe -dependent oxygenase superfamily protein	AT1G05010.1	873	20	4.7e-29	0.4505
XLOC_038380	Lus10012353						scaffold572:277051-284021	water	fusarium	336.946	161.623	337.196	161.873	0.480056	-1.05873	5e-05	0.0184649	yes	XLOC_038380	---NA---	731	0	-	-	XLOC_038380	---NA---	731	0	-	-	XLOC_038380	---NA---	---NA---	731	0	-	-	XLOC_038380	---NA---	no_hit	731	0	-	-
XLOC_008365	Lus10018500		Lus10018500	isoprene synthase			scaffold1308:50542-53524	water	fusarium	10.1586	4.71134	10.4086	4.96134	0.476658	-1.06897	5e-05	0.0184649	yes	XLOC_008365	tps12_ricco probable terpene synthase 12 os=ricinus communis gn=tps12 pe=3 sv=1	1752	20	0	0.6205	XLOC_008365	a0a076gar5_poptrterpene synthase os=populus trichocarpa gn=tps6 pe=2 sv=1	1752	20	0	0.675	XLOC_008365	probable terpene synthase 12	AII32470.1	1752	20	0	0.682	XLOC_008365	terpenoid cyclases protein prenyltransferases superfamily protein	AT4G16740.1	1752	20	1.2e-132	0.528
XLOC_037484	Lus10003445	Lus10003449	Lus10003445	conserved protein similar to XP_002876810	Lus10003449	f-box family protein	scaffold543:132498-152235	water	fusarium	7.12088	3.12203	7.37088	3.37203	0.45748	-1.12822	5e-05	0.0184649	yes	XLOC_037484	---NA---	1799	0	-	-	XLOC_037484	a0a078fbr8_brana 02g26320d protein os=brassica napus gn= 02g26320d pe=4 sv=1	1799	12	1.3e-41	0.485	XLOC_037484	f-box protein pp2-b10-like	AER92600.1	1799	20	1.2e-41	0.4815	XLOC_037484	---NA---	no_hit	1799	0	-	-
XLOC_041933	Lus10018024		Lus10018024	tir-nbs-lrr resistance protein			scaffold687:381336-383624	water	fusarium	2.65005	0.838647	2.90005	1.08865	0.375389	-1.41354	5e-05	0.0184649	yes	XLOC_041933	tmvrn_nicgu tmv resistance protein n os=nicotiana glutinosa gn=n pe=1 sv=1	1739	9	1.7e-25	0.4933	XLOC_041933	e7chd2_cucsa tir-nbs class resistance protein os=cucumis sativus pe=4 sv=1	1739	20	3.5e-33	0.473	XLOC_041933	tmv resistance protein n-like	XP_008224273.1	1739	20	1.1e-33	0.4685	XLOC_041933	disease resistance protein (tir-nbs-lrr class) family	AT1G72890.1	1739	20	1.6e-25	0.4575
XLOC_048844	Lus10010698		Lus10010698	mlp-like protein 423			scaffold94:17382-21054	water	fusarium	5.83047	2.02364	6.08047	2.27364	0.373925	-1.41918	5e-05	0.0184649	yes	XLOC_048844	ml423_arath mlp-like protein 423 os=arabidopsis thaliana gn=mlp423 pe=2 sv=1	1395	1	6.4e-21	0.56	XLOC_048844	q71qf2_amacaagglutinin os=amaranthus caudatus pe=1 sv=1	1395	20	2.8e-45	0.58	XLOC_048844	amaranthin-like lectin	AIU47281.1	1395	20	0	0.676	XLOC_048844	mlp-like protein 423	AT1G24020.2	1395	2	4.8e-22	0.56
XLOC_040474	Lus10015351		Lus10015351	nitrate transporter			scaffold635:85776-90528	water	fusarium	3.46097	1.11448	3.71097	1.36448	0.367688	-1.44345	5e-05	0.0184649	yes	XLOC_040474	ptr8_arath protein nrt1 ptr family os=arabidopsis thaliana gn= pe=1 sv=1	1785	20	0	0.596	XLOC_040474	b9rue5_ricconitrate os=ricinus communis gn=rcom_0852180 pe=4 sv=1	1785	20	0	0.802	XLOC_040474	protein nrt1 ptr family -like	XP_011007525.1	1785	20	0	0.8065	XLOC_040474	major facilitator superfamily protein	AT1G18880.1	1785	20	0	0.596
XLOC_005095	-						scaffold1107:137-825	water	fusarium	21.1949	7.07716	21.4449	7.32716	0.341674	-1.54931	5e-05	0.0184649	yes	XLOC_005095	---NA---	688	0	-	-	XLOC_005095	---NA---	688	0	-	-	XLOC_005095	---NA---	---NA---	688	0	-	-	XLOC_005095	---NA---	no_hit	688	0	-	-
XLOC_008811	Lus10028060		Lus10028060	tir-nbs-lrr resistance protein			scaffold132:567921-572041	water	fusarium	0.995794	0.169003	1.24579	0.419003	0.336334	-1.57203	0.00015	0.0460884	yes	XLOC_008811	y4117_arath disease resistance protein at4g11170 os=arabidopsis thaliana gn=at4g11170 pe=2 sv=1	3615	20	1.6e-92	0.456	XLOC_008811	q9aty6_linusresistance-like protein ph-b os=linum usitatissimum gn=ph-b pe=4 sv=1	3615	20	0	0.539	XLOC_008811	protein suppressor of npr1- constitutive 1-like	AAK28812.1	3615	20	0	0.536	XLOC_008811	disease resistance protein (tir-nbs-lrr class) family	AT4G12010.1	3615	20	4.3e-101	0.476
XLOC_024419	Lus10025133		Lus10025133	WRKY transcription factor			scaffold305:441562-443883	water	fusarium	17.6044	5.60466	17.8544	5.85466	0.327911	-1.60862	5e-05	0.0184649	yes	XLOC_024419	wrk63_arath probable wrky transcription factor 63 os=arabidopsis thaliana gn=wrky63 pe=2 sv=1	1277	13	1.5e-17	0.6385	XLOC_024419	a0a061eie6_theccwrky dna-binding protein isoform 1 os=theobroma cacao gn=tcm_019689 pe=4 sv=1	1277	20	3e-40	0.6735	XLOC_024419	wrky transcription factor 70	XP_007033512.1	1277	20	3e-40	0.6835	XLOC_024419	wrky family transcription factor	AT1G66600.1	1277	16	1.1e-18	0.6344
XLOC_034799	Lus10027279						scaffold472:611140-611707	water	fusarium	37.2886	11.8723	37.5386	12.1223	0.322929	-1.63071	5e-05	0.0184649	yes	XLOC_034799	---NA---	567	0	-	-	XLOC_034799	---NA---	567	0	-	-	XLOC_034799	---NA---	---NA---	567	0	-	-	XLOC_034799	---NA---	no_hit	567	0	-	-
XLOC_027114	Lus10025216		Lus10025216	WRKY transcription factor			scaffold339:28913-31054	water	fusarium	7.08092	1.98077	7.33092	2.23077	0.304296	-1.71645	5e-05	0.0184649	yes	XLOC_027114	wrk70_arath probable wrky transcription factor 70 os=arabidopsis thaliana gn=wrky70 pe=2 sv=1	1002	14	9.3e-30	0.5329	XLOC_027114	a0a061eie6_theccwrky dna-binding protein isoform 1 os=theobroma cacao gn=tcm_019689 pe=4 sv=1	1002	20	1.6e-53	0.6145	XLOC_027114	wrky transcription factor 70	XP_007033512.1	1002	20	1.5e-53	0.6235	XLOC_027114	wrky family transcription factor	AT3G56400.1	1002	19	6.9e-31	0.5358
XLOC_013112	Lus10021936		Lus10021936	basic 7s globulin-like			scaffold164:657187-658504	water	fusarium	8.5557	2.36965	8.8057	2.61965	0.297495	-1.74906	5e-05	0.0184649	yes	XLOC_013112	7sb1_soybn basic 7s globulin os=glycine max gn=bg pe=1 sv=2	1317	2	3e-91	0.575	XLOC_013112	b9rtu6_riccobasic 7s globulin 2 small os=ricinus communis gn=rcom_0912830 pe=4 sv=1	1317	20	0	0.8285	XLOC_013112	basic 7s globulin-like	XP_012069532.1	1317	20	0	0.845	XLOC_013112	eukaryotic aspartyl protease family protein	AT1G03220.1	1317	13	4.5e-178	0.4862
XLOC_037602	Lus10005393		Lus10005393	polyphenol oxidase			scaffold547:157454-158921	water	fusarium	7.2422	1.92954	7.4922	2.17954	0.290908	-1.78137	5e-05	0.0184649	yes	XLOC_037602	ppo_vitvi polyphenol chloroplastic os=vitis vinifera pe=1 sv=1	1467	15	1.1e-106	0.586	XLOC_037602	q66nx4_9rosipolyphenol oxidase os=populus trichocarpa x populus deltoides gn=ppo2 pe=2 sv=1	1467	20	8.1e-112	0.618	XLOC_037602	polyphenol oxidase	XP_006370115.1	1467	20	7.4e-112	0.6195	XLOC_037602	---NA---	no_hit	1467	0	-	-
XLOC_035896	Lus10033399		Lus10033399	pectinesterase pectinesterase inhibitor 24-like			scaffold488:1158025-1159890	water	fusarium	0.658075	0	0.908075	0.25	0.275308	-1.86088	5e-05	0.0184649	yes	XLOC_035896	pme46_arath probable pectinesterase pectinesterase inhibitor 46 os=arabidopsis thaliana gn=pme46 pe=2 sv=1	1731	20	0	0.5875	XLOC_035896	b9hvf6_poptrpectinesterase os=populus trichocarpa gn=poptr_0010s25380g pe=3 sv=2	1731	20	0	0.7205	XLOC_035896	pectinesterase pectinesterase inhibitor 24	XP_002316458.2	1731	20	0	0.728	XLOC_035896	plant invertase pectin methylesterase inhibitor superfamily	AT5G04960.1	1731	20	0	0.5785
XLOC_046743	Lus10015127		Lus10015127	peroxidase 3			scaffold866:149716-150978	water	fusarium	4.58673	0.929914	4.83673	1.17991	0.243949	-2.03535	5e-05	0.0184649	yes	XLOC_046743	per3_arath peroxidase 3 os=arabidopsis thaliana gn=per3 pe=2 sv=1	978	20	3.7e-147	0.638	XLOC_046743	b9rpt0_riccoperoxidase os=ricinus communis gn=rcom_1552200 pe=3 sv=1	978	20	1.5e-158	0.8005	XLOC_046743	peroxidase 3-like	XP_002515749.1	978	20	1.4e-158	0.8035	XLOC_046743	peroxidase superfamily protein	AT1G05260.1	978	20	2.7e-148	0.63
XLOC_015303	Lus10037663		Lus10037663	germin-like protein			scaffold196:958360-959005	water	fusarium	0.922794	0	1.17279	0.25	0.213166	-2.22995	5e-05	0.0184649	yes	XLOC_015303	glp1_moral germin-like protein os=morus alba pe=1 sv=1	645	20	3e-58	0.6425	XLOC_015303	b9gw16_poptrgermin-like family protein os=populus trichocarpa gn=poptr_0003s06370g pe=4 sv=1	645	20	3.9e-65	0.7115	XLOC_015303	auxin-binding protein abp19a-like	XP_012068881.1	645	20	3.6e-65	0.709	XLOC_015303	RmlC-like cupins superfamily protein	AT5G20630.1	645	20	1.1e-58	0.5995
XLOC_028179	Lus10024623		Lus10024623	bifunctional inhibitor lipid-transfer protein seed storage 2s albumin-like protein			scaffold349:381462-381945	water	fusarium	0.960447	0	1.21045	0.25	0.206535	-2.27554	5e-05	0.0184649	yes	XLOC_028179	erli1_arath lipid transfer protein earli 1 os=arabidopsis thaliana gn=earli1 pe=1 sv=1	483	9	1e-22	0.8022	XLOC_028179	q6eal9_sollcarachidonic acid-induced dea1 os=solanum lycopersicum gn=dea1 pe=2 sv=1	483	20	3.5e-24	0.867	XLOC_028179	pearli 1-like protein	NP_001233824.1	483	20	3.2e-24	0.863	XLOC_028179	bifunctional inhibitor lipid-transfer protein seed storage 2s albumin superfamily protein	AT4G12510.1	483	19	2.7e-24	0.7837
XLOC_014426	Lus10004859		Lus10004859	peroxidase 60			scaffold1821:44431-46151	water	fusarium	0.9693	0	1.2193	0.25	0.205036	-2.28605	5e-05	0.0184649	yes	XLOC_014426	per60_arath peroxidase 60 os=arabidopsis thaliana gn=per60 pe=1 sv=1	954	20	4.1e-100	0.6035	XLOC_014426	a0a068uei8_cofcacoffea canephora dh200=94 genomic scaffold_24 os=coffea canephora gn=gscoc_t00023934001 pe=4 sv=1	954	20	1.3e-136	0.739	XLOC_014426	peroxidase 60	XP_006487931.1	954	20	1.7e-142	0.766	XLOC_014426	peroxidase superfamily protein	AT5G22410.1	954	20	3e-101	0.5975
XLOC_031192	Lus10028508		Lus10028508	geranylgeranyl diphosphate synthase			scaffold413:964816-966257	water	fusarium	1.03034	0	1.28034	0.25	0.195261	-2.35653	5e-05	0.0184649	yes	XLOC_031192	ggpps_hevbr geranylgeranyl pyrophosphate chloroplastic os=hevea brasiliensis gn=ggps pe=1 sv=1	1107	20	1.4e-123	0.7055	XLOC_031192	d4p8i4_jatcugeranylgeranyl diphosphate synthase os=jatropha curcas gn=ggpps pe=2 sv=1	1107	20	6.9e-145	0.7945	XLOC_031192	geranylgeranyl pyrophosphate chloroplastic-like	XP_002305196.2	1107	20	6.3e-145	0.8035	XLOC_031192	terpenoid synthases superfamily protein	AT4G36810.1	1107	17	4.7e-121	0.6482
XLOC_000450	-						C7603315:1-153	water	fusarium	444.329	84.7376	444.579	84.9876	0.191164	-2.38712	0.0001	0.0322748	yes	XLOC_000450	---NA---	152	0	-	-	XLOC_000450	---NA---	152	0	-	-	XLOC_000450	---NA---	---NA---	152	0	-	-	XLOC_000450	---NA---	no_hit	152	0	-	-
XLOC_004131	Lus10011052		Lus10011052	xyloglucan endotransglycosylase			scaffold1035:337872-339684	water	fusarium	1.13344	0	1.38344	0.25	0.180709	-2.46826	5e-05	0.0184649	yes	XLOC_004131	xth5_arath probable xyloglucan endotransglucosylase hydrolase protein 5 os=arabidopsis thaliana gn=xth5 pe=2 sv=1	996	20	1.2e-177	0.7695	XLOC_004131	q38696_actdexyloglucan endotransglucosylase hydrolase os=actinidia deliciosa gn=xet pe=2 sv=1	996	20	0	0.909	XLOC_004131	probable xyloglucan endotransglucosylase hydrolase protein b	AAC09388.1	996	20	0	0.914	XLOC_004131	xyloglucan endotransglucosylase hydrolase 9	AT5G13870.1	996	20	8.8e-179	0.6935
XLOC_028173	Lus10024615		Lus10024615	conserved protein similar to ACN36153			scaffold349:360087-360594	water	fusarium	1.60359	0	1.85359	0.25	0.134873	-2.89032	5e-05	0.0184649	yes	XLOC_028173	14kd_dauca 14 kda proline-rich protein os=daucus carota pe=2 sv=1	507	10	3.7e-35	0.789	XLOC_028173	g8xqt3_soybnextensin-like protein os=glycine max pe=2 sv=1	507	20	4.2e-37	0.8195	XLOC_028173	14 kda proline-rich	XP_012488767.1	507	20	1.8e-38	0.857	XLOC_028173	bifunctional inhibitor lipid-transfer protein seed storage 2s albumin superfamily protein	AT4G12510.1	507	20	1.7e-36	0.783
XLOC_020110	Lus10009219		Lus10009219	auxin-induced protein			scaffold267:27066-27399	water	fusarium	1.83204	0	2.08204	0.25	0.120075	-3.058	0.00015	0.0460884	yes	XLOC_020110	---NA---	333	0	-	-	XLOC_020110	g7ia95_medtrsaur-like auxin-responsive family protein os=medicago truncatula gn=mtr_1g063950 pe=4 sv=1	333	17	1.3e-12	0.5982	XLOC_020110	indole-3-acetic acid-induced protein arg7-like	XP_010068867.1	333	20	2.5e-13	0.589	XLOC_020110	saur-like auxin-responsive protein family	AT3G53250.1	333	3	4.4e-13	0.6033
XLOC_013339	Lus10008581		Lus10008581	peroxidase			scaffold1686:4850-5965	water	fusarium	2.14291	0	2.39291	0.25	0.104475	-3.25877	5e-05	0.0184649	yes	XLOC_013339	per4_vitvi peroxidase 4 os=vitis vinifera gn=gsvivt00023967001 pe=1 sv=1	924	20	5.8e-112	0.688	XLOC_013339	g7kfk8_medtrperoxidase family protein os=medicago truncatula gn=mtr_5g074760 pe=3 sv=1	924	20	3.9e-125	0.7815	XLOC_013339	peroxidase p7-like	XP_004296028.1	924	20	1.6e-127	0.7845	XLOC_013339	peroxidase superfamily protein	AT5G05340.1	924	20	5.9e-112	0.6595
XLOC_037483	Lus10003444		Lus10003444	f-box protein pp2-b1			scaffold543:129529-130111	water	fusarium	2.37721	0	2.62721	0.25	0.095158	-3.39353	5e-05	0.0184649	yes	XLOC_037483	p2b10_arath f-box protein pp2-b10 os=arabidopsis thaliana gn=pp2b10 pe=1 sv=1	582	2	1.6e-11	0.445	XLOC_037483	a0a078fbr8_brana 02g26320d protein os=brassica napus gn= 02g26320d pe=4 sv=1	582	20	3.7e-16	0.48	XLOC_037483	f-box protein pp2-b10-like	XP_008364048.1	582	20	3.9e-19	0.4815	XLOC_037483	phloem protein 2-b10	AT2G02360.1	582	4	1.2e-12	0.4375
XLOC_021054	Lus10014241						scaffold275:3777-4358	water	fusarium	4.17921	0	4.42921	0.25	0.0564435	-4.14705	5e-05	0.0184649	yes	XLOC_021054	---NA---	477	0	-	-	XLOC_021054	---NA---	477	0	-	-	XLOC_021054	---NA---	---NA---	477	0	-	-	XLOC_021054	mlp-like protein 423	AT1G24020.2	477	2	7e-12	0.49
XLOC_023032	Lus10032254		Lus10032254	cortical cell-delineating protein precursor			scaffold291:336814-337237	water	fusarium	5.2332	0	5.4832	0.25	0.0455938	-4.45502	5e-05	0.0184649	yes	XLOC_023032	14kd_dauca 14 kda proline-rich protein os=daucus carota pe=2 sv=1	399	10	5.9e-36	0.785	XLOC_023032	protein os=oryza sativa japonica gn= pe=4 sv=2	399	20	7.4e-38	0.801	XLOC_023032	14 kda proline-rich	XP_012488767.1	399	20	2.1e-38	0.841	XLOC_023032	bifunctional inhibitor lipid-transfer protein seed storage 2s albumin superfamily protein	AT4G12510.1	399	20	8.8e-37	0.7825
XLOC_005456	Lus10004348		Lus10004348	bifunctional inhibitor lipid-transfer protein seed storage 2s albumin-like protein			scaffold1134:161561-161981	water	fusarium	6.17543	0	6.42543	0.25	0.0389079	-4.68379	5e-05	0.0184649	yes	XLOC_005456	erli1_arath lipid transfer protein earli 1 os=arabidopsis thaliana gn=earli1 pe=1 sv=1	420	9	8.4e-27	0.7722	XLOC_005456	q6eal9_sollcarachidonic acid-induced dea1 os=solanum lycopersicum gn=dea1 pe=2 sv=1	420	20	3.9e-33	0.7375	XLOC_005456	14 kda proline-rich	NP_001233824.1	420	20	3.6e-33	0.7415	XLOC_005456	bifunctional inhibitor lipid-transfer protein seed storage 2s albumin superfamily protein	AT4G12510.1	420	20	4e-32	0.7355
XLOC_028272	Lus10024616		Lus10024616	cortical cell-delineating protein precursor			scaffold349:360087-360594	water	fusarium	10.1556	0	10.4056	0.25	0.0240255	-5.37929	5e-05	0.0184649	yes	XLOC_028272	14kd_dauca 14 kda proline-rich protein os=daucus carota pe=2 sv=1	405	10	1.3e-35	0.789	XLOC_028272	g8xqt3_soybnextensin-like protein os=glycine max pe=2 sv=1	405	20	1.7e-37	0.843	XLOC_028272	14 kda proline-rich	XP_012488767.1	405	20	9.3e-39	0.857	XLOC_028272	bifunctional inhibitor lipid-transfer protein seed storage 2s albumin superfamily protein	AT4G12510.1	405	20	8.4e-37	0.782

## Sheet: day18
																							blastx vs swissprot in westgrid and then loaded in blast2go						blastx vs trembl in westgrid and then loaded in blast2go						blastx vs nr in westgrid and then loaded in blast2go							blastx vs TAIR10 in westgrid and then loaded in blast2go
transcript_id	gene hit 1	gene hit 2	gene hit 3	gene 1 with annotation	annotation	gene 2 with annnotation	annotation	gene 3 with annotation	annotation	locus	sample_1	sample_2	status	value_1	value_2	value_1+0.25	value_2+0.25	fold change	log2(fold change)corrected	p_value	q_value	significant	SeqName	Description	Length	#Hits	e-Value	sim mean	SeqName	Description	Length	#Hits	e-Value	sim mean	SeqName	Description	Genbank acc	Length	#Hits	e-Value	sim mean	SeqName	Description	TAIR acc	Length	#Hits	e-Value	sim mean
XLOC_000640	-									C7702941:0-146	water	fusarium	OK	0	7477.65	0.25	7477.9	29911.6	14.8684	5e-05	0.00317574	yes	XLOC_000640	---NA---	60	0	-	-	XLOC_000640	---NA---	60	0	-	-	XLOC_000640	---NA---	---NA---	60	0	-	-	XLOC_000640	---NA---	no_hit	60	0	-	-
XLOC_002360	-									C8164421:257-322	water	fusarium	OK	0	2664.77	0.25	2665.02	10660.1	13.3799	5e-05	0.00317574	yes	XLOC_002360	---NA---	65	0	-	-	XLOC_002360	---NA---	65	0	-	-	XLOC_002360	---NA---	---NA---	65	0	-	-	XLOC_002360	---NA---	no_hit	65	0	-	-
XLOC_000162	-									C7409941:45-118	water	fusarium	OK	0	1099.62	0.25	1099.87	4399.48	12.1031	5e-05	0.00317574	yes	XLOC_000162	---NA---	73	0	-	-	XLOC_000162	---NA---	73	0	-	-	XLOC_000162	---NA---	---NA---	73	0	-	-	XLOC_000162	---NA---	no_hit	73	0	-	-
XLOC_000417	-									C7583923:43-135	water	fusarium	OK	0	302.993	0.25	303.243	1212.97	10.2443	5e-05	0.00317574	yes	XLOC_000417	---NA---	92	0	-	-	XLOC_000417	---NA---	92	0	-	-	XLOC_000417	---NA---	---NA---	92	0	-	-	XLOC_000417	---NA---	no_hit	92	0	-	-
XLOC_002235	-									C8144361:484-583	water	fusarium	OK	0	254.541	0.25	254.791	1019.16	9.99317	5e-05	0.00317574	yes	XLOC_002235	---NA---	99	0	-	-	XLOC_002235	---NA---	99	0	-	-	XLOC_002235	---NA---	---NA---	99	0	-	-	XLOC_002235	---NA---	no_hit	99	0	-	-
XLOC_028669	-									scaffold3541:373-478	water	fusarium	OK	0	241.071	0.25	241.321	965.284	9.91481	5e-05	0.00317574	yes	XLOC_028669	---NA---	105	0	-	-	XLOC_028669	---NA---	105	0	-	-	XLOC_028669	---NA---	---NA---	105	0	-	-	XLOC_028669	---NA---	no_hit	105	0	-	-
XLOC_000896	-									C7827637:12-153	water	fusarium	OK	0	160.723	0.25	160.973	643.892	9.33067	5e-05	0.00317574	yes	XLOC_000896	---NA---	141	0	-	-	XLOC_000896	b9svf9_riccogulonolactone os=ricinus communis gn=rcom_0131480 pe=4 sv=1	141	2	1.4e-11	0.835	XLOC_000896	l-gulonolactone oxidase-like	KNA08107.1	141	11	1.8e-12	0.8091	XLOC_000896	d-arabinono- -lactone oxidase family protein	AT2G46760.1	141	2	2.2e-11	0.74
XLOC_048561	-									scaffold917:815560-816702	water	fusarium	OK	0.287161	183.226	0.537161	183.476	341.566	8.41602	0.0007	0.029287	yes	XLOC_048561	---NA---	1142	0	-	-	XLOC_048561	---NA---	1142	0	-	-	XLOC_048561	---NA---	---NA---	1142	0	-	-	XLOC_048561	---NA---	no_hit	1142	0	-	-
XLOC_015435	Lus10005037			Lus10005037	leucoanthocyanidin dioxygenase					scaffold1982:31470-33020	water	fusarium	OK	0.583783	218.697	0.833783	218.947	262.595	8.03669	5e-05	0.00317574	yes	XLOC_015435	srg1_arath protein srg1 os=arabidopsis thaliana gn=srg1 pe=2 sv=1	1143	20	3.4e-75	0.538	XLOC_015435	b9t5w6_riccoleucoanthocyanidin os=ricinus communis gn=rcom_0217990 pe=3 sv=1	1143	20	0	0.7695	XLOC_015435	leucoanthocyanidin dioxygenase-like	XP_002533635.1	1143	20	0	0.772	XLOC_015435	2-oxoglutarate and fe -dependent oxygenase superfamily protein	AT3G11180.1	1143	20	1.2e-162	0.5985
XLOC_026694	-									scaffold327:614490-614625	water	fusarium	OK	0	59.5147	0.25	59.7647	239.059	7.90122	5e-05	0.00317574	yes	XLOC_026694	---NA---	135	0	-	-	XLOC_026694	---NA---	135	0	-	-	XLOC_026694	---NA---	---NA---	135	0	-	-	XLOC_026694	---NA---	no_hit	135	0	-	-
XLOC_001152	-									C7920345:29-240	water	fusarium	OK	0	53.6639	0.25	53.9139	215.656	7.75259	5e-05	0.00317574	yes	XLOC_001152	---NA---	211	0	-	-	XLOC_001152	a0a061es59_thecc2-oxoglutarate and fe -dependent oxygenase superfamily protein os=theobroma cacao gn=tcm_021686 pe=3 sv=1	211	20	5.3e-23	0.818	XLOC_001152	protein srg1-like	XP_007205445.1	211	20	4.8e-23	0.839	XLOC_001152	2-oxoglutarate and fe -dependent oxygenase superfamily protein	AT3G55970.1	211	5	7e-21	0.792
XLOC_005793	Lus10027807			Lus10027807	leucoanthocyanidin dioxygenase					scaffold1143:459725-461456	water	fusarium	OK	0.869273	195.124	1.11927	195.374	174.554	7.44753	5e-05	0.00317574	yes	XLOC_005793	diox2_papso probable 2-oxoglutarate fe -dependent dioxygenase os=papaver somniferum gn=diox2 pe=2 sv=1	903	20	3.6e-50	0.595	XLOC_005793	b9t5w6_riccoleucoanthocyanidin os=ricinus communis gn=rcom_0217990 pe=3 sv=1	903	20	2.4e-128	0.8355	XLOC_005793	leucoanthocyanidin dioxygenase-like	XP_002533635.1	903	20	2.2e-128	0.845	XLOC_005793	2-oxoglutarate and fe -dependent oxygenase superfamily protein	AT5G05600.1	903	20	5.6e-111	0.645
XLOC_030908	Lus10000239			Lus10000239	phenylalanine n-monooxygenase-like					scaffold3910:2672-3746	water	fusarium	OK	1.7036	261.48	1.9536	261.73	133.973	7.0658	5e-05	0.00317574	yes	XLOC_030908	c79d1_manes valine n-monooxygenase 1 os=manihot esculenta gn=cyp79d1 pe=1 sv=1	1074	20	4.9e-138	0.5865	XLOC_030908	b9t7e4_riccocytochrome os=ricinus communis gn=rcom_0247350 pe=4 sv=1	1074	20	3e-132	0.735	XLOC_030908	tyrosine n-monooxygenase-like	Q9M7B8.1	1074	20	6.5e-136	0.7565	XLOC_030908	cytochrome family subfamily polypeptide 2	AT2G22330.1	1074	20	3.9e-99	0.527
XLOC_046856	Lus10015218			Lus10015218	conserved protein similar to XP_002157191					scaffold866:574957-576858	water	fusarium	OK	1.23007	189.399	1.48007	189.649	128.135	7.00152	5e-05	0.00317574	yes	XLOC_046856	---NA---	1592	0	-	-	XLOC_046856	V4A1M9_LOTGIUncharacterized protein (Fragment) OS=Lottia gigantea GN=LOTGIDRAFT_145794 PE=4 SV=1	1592	2	2e-15	0.495	XLOC_046856	alstrom syndrome protein 1	XP_006022839.1	1592	7	1.3e-44	0.4914	XLOC_046856	---NA---	no_hit	1592	0	-	-
XLOC_007964	Lus10009365			Lus10009365	subtilisin-like protease					scaffold1249:274583-277650	water	fusarium	OK	2.97383	376.323	3.22383	376.573	116.809	6.86801	5e-05	0.00317574	yes	XLOC_007964	subl_arath subtilisin-like protease os=arabidopsis thaliana gn=ara12 pe=1 sv=1	2298	16	6.5e-173	0.4981	XLOC_007964	b9hhb1_poptrsubtilase family protein os=populus trichocarpa gn=poptr_0007s10900g pe=4 sv=2	2298	20	0	0.706	XLOC_007964	subtilisin-like protease	XP_002310134.2	2298	20	0	0.726	XLOC_007964	subtilase family protein	AT5G67090.1	2298	20	0	0.5385
XLOC_030091	-									scaffold373:1175050-1175999	water	fusarium	OK	0.587965	89.1239	0.837965	89.3739	106.656	6.73682	5e-05	0.00317574	yes	XLOC_030091	---NA---	949	0	-	-	XLOC_030091	---NA---	949	0	-	-	XLOC_030091	---NA---	---NA---	949	0	-	-	XLOC_030091	---NA---	no_hit	949	0	-	-
XLOC_018623	Lus10006897									scaffold249:32718-32964	water	fusarium	OK	0	25.7364	0.25	25.9864	103.946	6.69968	5e-05	0.00317574	yes	XLOC_018623	---NA---	246	0	-	-	XLOC_018623	---NA---	246	0	-	-	XLOC_018623	---NA---	---NA---	246	0	-	-	XLOC_018623	---NA---	no_hit	246	0	-	-
XLOC_032396	Lus10004808			Lus10004808	leucoanthocyanidin dioxygenase					scaffold426:37425-39051	water	fusarium	OK	1.27367	149.292	1.52367	149.542	98.1459	6.61686	5e-05	0.00317574	yes	XLOC_032396	diox3_papso codeine o-demethylase os=papaver somniferum gn=codm pe=1 sv=1	1044	20	1.4e-80	0.5575	XLOC_032396	b9t5w6_riccoleucoanthocyanidin os=ricinus communis gn=rcom_0217990 pe=3 sv=1	1044	20	0	0.786	XLOC_032396	leucoanthocyanidin dioxygenase	XP_002323582.1	1044	20	0	0.795	XLOC_032396	2-oxoglutarate and fe -dependent oxygenase superfamily protein	AT5G05600.1	1044	20	3.3e-160	0.609
XLOC_025326	Lus10034229			Lus10034229	ent-kaurene synthase					scaffold310:153640-158224	water	fusarium	OK	0.471168	55.4786	0.721168	55.7286	77.2755	6.27194	5e-05	0.00317574	yes	XLOC_025326	ksb_cucma ent-kaur-16-ene chloroplastic os=cucurbita maxima pe=1 sv=1	2370	20	0	0.574	XLOC_025326	r9upx6_euppeent-kaurene synthase os=euphorbia peplus pe=2 sv=1	2370	20	0	0.647	XLOC_025326	ent-kaur-16-ene chloroplastic isoform x1	XP_012068527.1	2370	20	0	0.65	XLOC_025326	terpenoid cyclases protein prenyltransferases superfamily protein	AT1G79460.1	2370	20	0	0.4685
XLOC_002414	-									C8172091:71-483	water	fusarium	OK	0	16.1252	0.25	16.3752	65.5008	6.03344	5e-05	0.00317574	yes	XLOC_002414	---NA---	412	0	-	-	XLOC_002414	g7k244_medtrleucoanthocyanidin dioxygenase-like protein os=medicago truncatula gn=mtr_5g082750 pe=3 sv=1	412	20	2e-15	0.817	XLOC_002414	leucoanthocyanidin dioxygenase-like	XP_002323582.1	412	20	1.8e-15	0.825	XLOC_002414	2-oxoglutarate and fe -dependent oxygenase superfamily protein	AT5G05600.1	412	2	1.8e-11	0.71
XLOC_028177	Lus10024620			Lus10024620	14 kda proline-rich protein					scaffold349:367426-367981	water	fusarium	OK	1.49868	111.138	1.74868	111.388	63.6983	5.99318	5e-05	0.00317574	yes	XLOC_028177	erli1_arath lipid transfer protein earli 1 os=arabidopsis thaliana gn=earli1 pe=1 sv=1	555	10	4.7e-36	0.791	XLOC_028177	a0a061g5a9_thecc14 kda proline-rich protein os=theobroma cacao gn=tcm_016003 pe=4 sv=1	555	20	3.5e-38	0.852	XLOC_028177	14 kda proline-rich	XP_007039886.1	555	20	3.2e-38	0.8545	XLOC_028177	bifunctional inhibitor lipid-transfer protein seed storage 2s albumin superfamily protein	AT4G12480.1	555	20	3.5e-37	0.7755
XLOC_049777	-									scaffold98:861023-861285	water	fusarium	OK	0	14.8731	0.25	15.1231	60.4924	5.91868	5e-05	0.00317574	yes	XLOC_049777	---NA---	262	0	-	-	XLOC_049777	---NA---	262	0	-	-	XLOC_049777	---NA---	---NA---	262	0	-	-	XLOC_049777	---NA---	no_hit	262	0	-	-
XLOC_046200	Lus10040382			Lus10040382	desacetoxyvindoline 4-hydroxylase					scaffold86:1636564-1638497	water	fusarium	OK	1.06235	78.08	1.31235	78.33	59.6868	5.89934	5e-05	0.00317574	yes	XLOC_046200	acch1_arath 1-aminocyclopropane-1-carboxylate oxidase homolog 1 os=arabidopsis thaliana gn=at1g06620 pe=2 sv=1	1113	20	9.9e-135	0.6315	XLOC_046200	b9sti0_riccodesacetoxyvindoline 4- os=ricinus communis gn=rcom_0491770 pe=4 sv=1	1113	20	2.9e-149	0.742	XLOC_046200	1-aminocyclopropane-1-carboxylate oxidase homolog 1-like	CAN66006.1	1113	20	2.6e-149	0.746	XLOC_046200	2-oxoglutarate and fe -dependent oxygenase superfamily protein	AT1G06620.1	1113	20	7.4e-136	0.6685
XLOC_016530	Lus10005608			Lus10005608	mal d					scaffold211:194744-195227	water	fusarium	OK	0	14.3163	0.25	14.5663	58.2652	5.86456	5e-05	0.00317574	yes	XLOC_016530	mal12_maldo major allergen mal d 1 os=malus domestica pe=1 sv=3	483	20	3.1e-26	0.5535	XLOC_016530	A0A059B4R7_EUCGRUncharacterized protein OS=Eucalyptus grandis GN=EUGRSUZ_H03989 PE=3 SV=1	483	20	1.7e-33	0.6005	XLOC_016530	major allergen pru ar 1-like	XP_010245454.1	483	20	4.6e-34	0.5995	XLOC_016530	---NA---	no_hit	483	0	-	-
XLOC_017372	-									scaffold222:598878-599083	water	fusarium	OK	0	13.7746	0.25	14.0246	56.0984	5.80989	5e-05	0.00317574	yes	XLOC_017372	---NA---	205	0	-	-	XLOC_017372	---NA---	205	0	-	-	XLOC_017372	---NA---	---NA---	205	0	-	-	XLOC_017372	---NA---	no_hit	205	0	-	-
XLOC_010452	Lus10039513			Lus10039513	beta-glucosidase					scaffold15:147940-151398	water	fusarium	OK	7.5282	433.306	7.7782	433.556	55.7399	5.80064	0.0004	0.0188836	yes	XLOC_010452	bgl24_orysj beta-glucosidase 24 os=oryza sativa japonica gn=bglu24 pe=2 sv=1	2208	20	4.9e-164	0.6535	XLOC_010452	q84l69_hevbrp66 protein os=hevea brasiliensis gn=p66 pe=2 sv=1	2208	20	0	0.6955	XLOC_010452	beta-glucosidase 12-like	AAO49267.1	2208	20	0	0.6985	XLOC_010452	glycosyl hydrolase superfamily protein	AT2G44480.1	2208	20	7.4e-153	0.63
XLOC_034876	Lus10027202			Lus10027202	conserved protein similar to XP_002318285					scaffold472:258954-260968	water	fusarium	OK	0.727471	54.1775	0.977471	54.4275	55.682	5.79914	5e-05	0.00317574	yes	XLOC_034876	pme17_arath probable pectinesterase pectinesterase inhibitor 17 os=arabidopsis thaliana gn=pme17 pe=2 sv=2	1656	20	0	0.6285	XLOC_034876	b9i4m5_poptrpectinesterase os=populus trichocarpa gn=poptr_0012s14630g pe=3 sv=1	1656	20	0	0.7385	XLOC_034876	pectinesterase 2-like	XP_011029953.1	1656	20	0	0.751	XLOC_034876	plant invertase pectin methylesterase inhibitor superfamily	AT2G45220.1	1656	20	0	0.6235
XLOC_005635	Lus10027747			Lus10027747	laccase 110a					scaffold1143:204041-206346	water	fusarium	OK	0.745656	54.5133	0.995656	54.7633	55.0022	5.78142	5e-05	0.00317574	yes	XLOC_005635	lac7_arath laccase-7 os=arabidopsis thaliana gn=lac7 pe=2 sv=1	1710	20	0	0.6835	XLOC_005635	a0a067jku4_jatculaccase os=jatropha curcas gn=jcgz_25081 pe=3 sv=1	1710	20	0	0.802	XLOC_005635	laccase-7-like	XP_012087960.1	1710	20	0	0.8075	XLOC_005635	laccase diphenol oxidase family protein	AT3G09220.1	1710	20	0	0.635
XLOC_010588	Lus10039764			Lus10039764	lysm domain containing protein precursor					scaffold15:1515100-1515478	water	fusarium	OK	0	13.3658	0.25	13.6158	54.4632	5.76721	5e-05	0.00317574	yes	XLOC_010588	---NA---	276	0	-	-	XLOC_010588	---NA---	276	0	-	-	XLOC_010588	---NA---	---NA---	276	0	-	-	XLOC_010588	---NA---	no_hit	276	0	-	-
XLOC_016791	Lus10030164			Lus10030164	conserved protein similar to XP_002515127					scaffold217:49047-49284	water	fusarium	OK	32.8966	1653	33.1466	1653.25	49.8769	5.6403	5e-05	0.00317574	yes	XLOC_016791	---NA---	237	0	-	-	XLOC_016791	---NA---	237	0	-	-	XLOC_016791	---NA---	---NA---	237	0	-	-	XLOC_016791	serine protease kazal-type family protein	AT4G01575.1	237	1	1.7e-11	0.66
XLOC_007475	Lus10041943			Lus10041943	conserved protein similar to ABK96293					scaffold123:66559-66811	water	fusarium	OK	0	11.921	0.25	12.171	48.684	5.60538	5e-05	0.00317574	yes	XLOC_007475	---NA---	252	0	-	-	XLOC_007475	---NA---	252	0	-	-	XLOC_007475	---NA---	---NA---	252	0	-	-	XLOC_007475	---NA---	no_hit	252	0	-	-
XLOC_042762	Lus10010105			Lus10010105	fad-binding domain-containing protein					scaffold722:249315-252165	water	fusarium	OK	0.438839	33.2673	0.688839	33.5173	48.6577	5.6046	5e-05	0.00317574	yes	XLOC_042762	---NA---	1764	0	-	-	XLOC_042762	b9svf9_riccogulonolactone os=ricinus communis gn=rcom_0131480 pe=4 sv=1	1764	20	0	0.8015	XLOC_042762	l-gulonolactone oxidase-like	XP_002529978.1	1764	20	0	0.81	XLOC_042762	d-arabinono- -lactone oxidase family protein	AT2G46760.1	1764	7	0	0.7571
XLOC_008733	Lus10007902			Lus10007902	kunitz-type protease inhibitor kpi-					scaffold1317:206173-206863	water	fusarium	OK	1.76073	92.1522	2.01073	92.4022	45.9546	5.52214	5e-05	0.00317574	yes	XLOC_008733	mira_syndu miraculin os=synsepalum dulcificum pe=1 sv=3	690	20	3.3e-50	0.4905	XLOC_008733	d1kfl8_9rosikunitz-type protease inhibitor kpi-d12 os=populus trichocarpa x populus deltoides pe=2 sv=1	690	20	1.5e-63	0.648	XLOC_008733	miraculin-like	XP_006372633.1	690	20	1.4e-63	0.657	XLOC_008733	kunitz family trypsin and protease inhibitor protein	AT1G17860.1	690	4	5.2e-49	0.5425
XLOC_007647	Lus10042301			Lus10042301	conserved protein similar to XP_002331924					scaffold123:1621473-1622121	water	fusarium	OK	0.788545	44.429	1.03855	44.679	43.0208	5.42696	5e-05	0.00317574	yes	XLOC_007647	mira_syndu miraculin os=synsepalum dulcificum pe=1 sv=3	648	20	5.6e-48	0.518	XLOC_007647	d1kfl8_9rosikunitz-type protease inhibitor kpi-d12 os=populus trichocarpa x populus deltoides pe=2 sv=1	648	20	1.4e-63	0.6555	XLOC_007647	kunitz-type protease inhibitor kpi-d12	XP_006441435.1	648	20	1.3e-63	0.659	XLOC_007647	kunitz family trypsin and protease inhibitor protein	AT1G17860.1	648	4	4.5e-57	0.555
XLOC_048152	Lus10005655			Lus10005655	(R)-hydroxynitrile lyase					scaffold911:3155-3745	water	fusarium	OK	1.72477	78.4995	1.97477	78.7495	39.8778	5.31751	5e-05	0.00317574	yes	XLOC_048152	ahnl_linus aliphatic -hydroxynitrile lyase os=linum usitatissimum pe=1 sv=1	504	1	1.1e-104	1	XLOC_048152	---NA---	504	0	-	-	XLOC_048152	#NAME?	AAB81956.1	504	2	1.4e-102	1	XLOC_048152	---NA---	no_hit	504	0	-	-
XLOC_048732	Lus10011986			Lus10011986	srg1					scaffold931:78324-81121	water	fusarium	OK	0.313006	21.925	0.563006	22.175	39.3868	5.29964	0.00015	0.00837074	yes	XLOC_048732	srg1_arath protein srg1 os=arabidopsis thaliana gn=srg1 pe=2 sv=1	1122	20	1.2e-82	0.5355	XLOC_048732	a0a061gfa9_theccsenescence-related gene 1 os=theobroma cacao gn=tcm_029582 pe=3 sv=1	1122	20	3.6e-117	0.7155	XLOC_048732	protein srg1	KDP21179.1	1122	20	3.3e-117	0.7145	XLOC_048732	2-oxoglutarate and fe -dependent oxygenase superfamily protein	AT1G17020.1	1122	20	8.8e-84	0.5615
XLOC_017473	Lus10022302			Lus10022302	conserved protein similar to XP_002331924					scaffold225:618119-621393	water	fusarium	OK	3.01634	126.445	3.26634	126.695	38.7881	5.27754	5e-05	0.00317574	yes	XLOC_017473	mira_syndu miraculin os=synsepalum dulcificum pe=1 sv=3	1020	20	8.4e-45	0.5345	XLOC_017473	d1kfl8_9rosikunitz-type protease inhibitor kpi-d12 os=populus trichocarpa x populus deltoides pe=2 sv=1	1020	20	3.3e-59	0.6815	XLOC_017473	kunitz family trypsin and protease inhibitor protein	XP_006372633.1	1020	20	3e-59	0.681	XLOC_017473	trnahis guanylyltransferase	AT1G17860.1	1020	8	6.9e-51	0.5938
XLOC_044381	Lus10006157			Lus10006157	multi-copper oxidase of the laccase type					scaffold779:23961-46623	water	fusarium	OK	1.17271	54.4358	1.42271	54.6858	38.4378	5.26445	5e-05	0.00317574	yes	XLOC_044381	lac14_arath laccase-14 os=arabidopsis thaliana gn=lac14 pe=2 sv=1	1740	20	0	0.6115	XLOC_044381	w9qdi3_9rosalaccase os=morus notabilis gn=l484_019695 pe=3 sv=1	1740	20	0	0.6755	XLOC_044381	laccase-15-like	XP_008343826.1	1740	20	0	0.7095	XLOC_044381	laccase diphenol oxidase family protein	AT5G09360.1	1740	20	0	0.5715
XLOC_027764	-									scaffold34:1646689-1647066	water	fusarium	OK	1.56435	67.329	1.81435	67.579	37.2469	5.21905	0.0004	0.0188836	yes	XLOC_027764	---NA---	377	0	-	-	XLOC_027764	---NA---	377	0	-	-	XLOC_027764	---NA---	---NA---	377	0	-	-	XLOC_027764	---NA---	no_hit	377	0	-	-
XLOC_010183	Lus10008926									scaffold1486:67083-67439	water	fusarium	OK	0	8.83822	0.25	9.08822	36.3529	5.184	0.0001	0.00587778	yes	XLOC_010183	---NA---	231	0	-	-	XLOC_010183	---NA---	231	0	-	-	XLOC_010183	---NA---	---NA---	231	0	-	-	XLOC_010183	---NA---	no_hit	231	0	-	-
XLOC_042988	Lus10010286			Lus10010286	serine protease inhibitor-like protein					scaffold732:62456-62696	water	fusarium	OK	41.3621	1511.17	41.6121	1511.42	36.3216	5.18276	5e-05	0.00317574	yes	XLOC_042988	---NA---	240	0	-	-	XLOC_042988	a0a078fek9_brana 09g39550d protein os=brassica napus gn= 09g39550d pe=4 sv=1	240	8	8.1e-12	0.7275	XLOC_042988	PREDICTED: uncharacterized protein LOC104802105	XP_010523855.1	240	11	8.3e-13	0.7309	XLOC_042988	serine protease kazal-type family protein	AT4G01575.1	240	1	8.6e-13	0.66
XLOC_029130	Lus10029429			Lus10029429	conserved protein similar to XP_002331582					scaffold360:1080607-1106518	water	fusarium	OK	48.7796	1778.95	49.0296	1779.2	36.2883	5.18143	5e-05	0.00317574	yes	XLOC_029130	mira_syndu miraculin os=synsepalum dulcificum pe=1 sv=3	621	5	5.6e-19	0.472	XLOC_029130	e9nh21_popnikunitz-type trypsin inhibitor os=populus nigra pe=2 sv=1	621	20	3.3e-65	0.6445	XLOC_029130	truncated kunitz trypsin inhibitor family protein	XP_006383817.1	621	20	3e-65	0.644	XLOC_029130	kunitz family trypsin and protease inhibitor protein	AT1G73260.1	621	3	7e-16	0.4567
XLOC_048153	Lus10005656			Lus10005656	alcohol dehydrogenase					scaffold911:4142-6308	water	fusarium	OK	0.934712	40.2005	1.18471	40.4505	34.1437	5.09355	5e-05	0.00317574	yes	XLOC_048153	ahnl_linus aliphatic -hydroxynitrile lyase os=linum usitatissimum pe=1 sv=1	741	20	5.2e-161	0.5755	XLOC_048153	g8ehe1_artanalcohol dehydrogenase 1 os=artemisia annua gn=adh1 pe=2 sv=1	741	20	1.6e-57	0.6395	XLOC_048153	alcohol dehydrogenase-like 1	AAB81956.1	741	20	1e-159	0.6775	XLOC_048153	GroES-like zinc-binding dehydrogenase family protein	AT1G22430.2	741	20	1.1e-41	0.5365
XLOC_000460	-									C7608843:0-106	water	fusarium	OK	115.005	3699.07	115.255	3699.32	32.0968	5.00436	0.00035	0.0170441	yes	XLOC_000460	---NA---	106	0	-	-	XLOC_000460	---NA---	106	0	-	-	XLOC_000460	---NA---	---NA---	106	0	-	-	XLOC_000460	---NA---	no_hit	106	0	-	-
XLOC_027763	-									scaffold34:1646222-1646570	water	fusarium	OK	3.40101	116.898	3.65101	117.148	32.0865	5.00389	5e-05	0.00317574	yes	XLOC_027763	---NA---	348	0	-	-	XLOC_027763	---NA---	348	0	-	-	XLOC_027763	---NA---	---NA---	348	0	-	-	XLOC_027763	---NA---	no_hit	348	0	-	-
XLOC_049376	Lus10031234			Lus10031234	beta-glucosidase					scaffold977:696371-699766	water	fusarium	OK	4.98457	163.704	5.23457	163.954	31.3214	4.96908	5e-05	0.00317574	yes	XLOC_049376	bgl24_orysj beta-glucosidase 24 os=oryza sativa japonica gn=bglu24 pe=2 sv=1	1721	20	0	0.7125	XLOC_049376	b2zuu2_lotjabeta-glucosidase d7 os=lotus japonicus pe=2 sv=1	1721	20	0	0.7935	XLOC_049376	beta-glucosidase 12-like	XP_012087445.1	1721	20	0	0.797	XLOC_049376	beta glucosidase 16	AT2G44480.1	1721	20	7.1e-179	0.6875
XLOC_011264	Lus10016839			Lus10016839	pathogenesis-related protein sth-2					scaffold153:140043-140777	water	fusarium	OK	1.16268	43.0596	1.41268	43.3096	30.6578	4.93818	5e-05	0.00317574	yes	XLOC_011264	prs2_soltu pathogenesis-related protein sth-2 os=solanum tuberosum gn=sth-2 pe=2 sv=1	495	20	1e-35	0.588	XLOC_011264	b9rtb8_riccomajor allergen pru os=ricinus communis gn=rcom_0683130 pe=3 sv=1	495	20	3.3e-50	0.761	XLOC_011264	pathogenesis-related protein sth-2-like	XP_007224360.1	495	20	3e-50	0.7655	XLOC_011264	---NA---	no_hit	495	0	-	-
XLOC_007919	-									scaffold1247:424582-424969	water	fusarium	OK	0	7.39057	0.25	7.64057	30.5623	4.93368	5e-05	0.00317574	yes	XLOC_007919	---NA---	387	0	-	-	XLOC_007919	---NA---	387	0	-	-	XLOC_007919	---NA---	---NA---	387	0	-	-	XLOC_007919	---NA---	no_hit	387	0	-	-
XLOC_034427	Lus10035546			Lus10035546	laccase 110a					scaffold464:216113-218423	water	fusarium	OK	0.39857	19.3136	0.64857	19.5636	30.1642	4.91477	5e-05	0.00317574	yes	XLOC_034427	lac7_arath laccase-7 os=arabidopsis thaliana gn=lac7 pe=2 sv=1	1710	20	0	0.6845	XLOC_034427	a0a067jku4_jatculaccase os=jatropha curcas gn=jcgz_25081 pe=3 sv=1	1710	20	0	0.8065	XLOC_034427	laccase-7-like	XP_012087960.1	1710	20	0	0.812	XLOC_034427	laccase diphenol oxidase family protein	AT3G09220.1	1710	20	0	0.636
XLOC_045584	Lus10008538			Lus10008538	orcinol o-methyltransferase					scaffold835:324442-325650	water	fusarium	OK	0	7.14188	0.25	7.39188	29.5675	4.88594	5e-05	0.00317574	yes	XLOC_045584	romt_vitvi trans-resveratrol di-o-methyltransferase os=vitis vinifera gn=romt pe=1 sv=2	1125	20	1.2e-90	0.582	XLOC_045584	b0zb57_humluo-methyltransferase 3 os=humulus lupulus gn=omt3 pe=2 sv=1	1125	20	7.1e-97	0.6275	XLOC_045584	trans-resveratrol di-o-methyltransferase-like	ABZ89567.1	1125	20	6.5e-97	0.63	XLOC_045584	o-methyltransferase family protein	AT4G35160.1	1125	18	7.2e-45	0.4756
XLOC_027088	Lus10007235			Lus10007235	amino acid permease					scaffold338:218337-225562	water	fusarium	OK	1.90097	62.6448	2.15097	62.8948	29.2402	4.86988	5e-05	0.00317574	yes	XLOC_027088	aap6_arath amino acid permease 6 os=arabidopsis thaliana gn=aap6 pe=1 sv=1	2015	20	0	0.583	XLOC_027088	d6bv79_popcnamino acid permease 6 os=populus canescens gn=aap6 pe=2 sv=1	2015	20	0	0.8535	XLOC_027088	amino acid permease 6	ADB92670.1	2015	20	0	0.869	XLOC_027088	transmembrane amino acid transporter family protein	AT5G49630.1	2015	20	0	0.599
XLOC_015367	Lus10037797			Lus10037797	desiccation-related protein pcc13-62					scaffold196:1637739-1639082	water	fusarium	OK	0.451062	20.0039	0.701062	20.2539	28.8903	4.85251	5e-05	0.00317574	yes	XLOC_015367	drpe_crapl desiccation-related protein pcc13-62 os=craterostigma plantagineum pe=2 sv=1	969	1	2.5e-118	0.75	XLOC_015367	a0a061ex04_theccdesiccation-related protein pcc13-62 os=theobroma cacao gn=tcm_021418 pe=4 sv=1	969	20	1e-148	0.8275	XLOC_015367	desiccation-related protein pcc13-62-like	XP_002311374.1	969	20	9.5e-149	0.844	XLOC_015367	unknown protein; FUNCTIONS IN: molecular_function unknown; INVOLVED IN: biological_process unknown; LOCATED IN: endomembrane system; EXPRESSED IN: 6 plant structures; EXPRESSED DURING: 4 anthesis, F mature embryo stage, petal differentiation and expansion stage, E expanded cotyledon stage; BEST Arabidopsis thaliana protein match is: unknown protein (TAIR:AT3G62730.1); Has 169 Blast hits to 169 pr…	AT1G47980.1	969	2	9e-142	0.75
XLOC_020177	Lus10036187			Lus10036187	mip tip subfamily					scaffold27:73939-75214	water	fusarium	OK	0	6.37971	0.25	6.62971	26.5188	4.72895	5e-05	0.00317574	yes	XLOC_020177	tip31_arath aquaporin tip3-1 os=arabidopsis thaliana gn=tip3-1 pe=2 sv=1	774	20	5e-130	0.7385	XLOC_020177	b9si44_riccotonoplast intrinsic os=ricinus communis gn=rcom_0612670 pe=3 sv=1	774	20	6.7e-148	0.8865	XLOC_020177	probable aquaporin tip3-2	XP_002525663.1	774	20	6.1e-148	0.9045	XLOC_020177	aquaporin-like superfamily protein	AT1G73190.1	774	20	3.7e-131	0.634
XLOC_024769	Lus10007679			Lus10007679	conserved protein similar to ACU20191					scaffold309:165455-165677	water	fusarium	OK	0	6.22388	0.25	6.47388	25.8955	4.69463	0.0013	0.0483643	yes	XLOC_024769	---NA---	222	0	-	-	XLOC_024769	f2d442_horvd protein os=hordeum vulgare distichum pe=2 sv=1	222	18	2.5e-14	0.72	XLOC_024769	pentatricopeptide repeat-containing protein at3g15130	XP_008378224.1	222	20	8.3e-15	0.735	XLOC_024769	---NA---	no_hit	222	0	-	-
XLOC_047749	Lus10016720			Lus10016720	mitochondrial phosphate transporter					scaffold903:213684-215632	water	fusarium	OK	1.01287	31.9533	1.26287	32.2033	25.5001	4.67243	5e-05	0.00317574	yes	XLOC_047749	mpcp3_arath mitochondrial phosphate carrier protein mitochondrial os=arabidopsis thaliana gn=mpt3 pe=1 sv=1	1080	14	0	0.71	XLOC_047749	b9ra83_riccomitochondrial phosphate carrier os=ricinus communis gn=rcom_1504210 pe=3 sv=1	1080	20	0	0.8685	XLOC_047749	mitochondrial phosphate carrier protein mitochondrial-like	XP_002511108.1	1080	20	0	0.8665	XLOC_047749	phosphate transporter 3 1	AT5G14040.1	1080	4	0	0.72
XLOC_028797	Lus10002357			Lus10002357	cytochrome p450					scaffold358:117351-119385	water	fusarium	OK	4.67962	124.662	4.92962	124.912	25.3391	4.66329	5e-05	0.00317574	yes	XLOC_028797	c82c4_arath cytochrome p450 82c4 os=arabidopsis thaliana gn=cyp82c4 pe=2 sv=1	1683	20	4.5e-135	0.5645	XLOC_028797	b9sym5_riccocytochrome os=ricinus communis gn=rcom_1417700 pe=3 sv=1	1683	20	7.6e-174	0.6685	XLOC_028797	cytochrome p450 cyp82d47-like	XP_012085047.1	1683	20	7e-174	0.6825	XLOC_028797	cytochrome family subfamily polypeptide 2	AT4G31940.1	1683	20	3.3e-136	0.5425
XLOC_033736	Lus10018786			Lus10018786	protease inhibitor					scaffold461:712898-713185	water	fusarium	OK	129.579	3241.6	129.829	3241.85	24.9702	4.64213	5e-05	0.00317574	yes	XLOC_033736	ici_linus proteinase inhibitor os=linum usitatissimum pe=1 sv=1	216	7	5.4e-25	0.6929	XLOC_033736	b9s4u9_riccoproteinase os=ricinus communis gn=rcom_0992990 pe=4 sv=1	216	20	5e-28	0.8005	XLOC_033736	proteinase inhibitor	KFK36788.1	216	20	4.6e-28	0.802	XLOC_033736	serine protease potato inhibitor i-type family protein	AT2G38870.1	216	6	8.5e-26	0.6833
XLOC_003777	Lus10012609			Lus10012609	fad-binding domain-containing protein					scaffold101:84840-87440	water	fusarium	OK	2.02386	55.279	2.27386	55.529	24.4206	4.61003	5e-05	0.00317574	yes	XLOC_003777	---NA---	1464	0	-	-	XLOC_003777	b9s3d0_riccod-lactate os=ricinus communis gn=rcom_0732560 pe=4 sv=1	1464	20	0	0.8155	XLOC_003777	d-arabinono- -lactone oxidase family protein	XP_002520499.1	1464	20	0	0.8215	XLOC_003777	d-arabinono- -lactone oxidase family protein	AT2G46760.1	1464	7	0	0.7771
XLOC_048327	Lus10030462			Lus10030462	glucose-methanol-choline oxidoreductase-like protein					scaffold917:238971-240942	water	fusarium	OK	0.183836	10.196	0.433836	10.446	24.0782	4.58966	0.00105	0.0405884	yes	XLOC_048327	hth_arath protein hothead os=arabidopsis thaliana gn=hth pe=1 sv=1	1530	20	4.3e-114	0.465	XLOC_048327	b9s8x9_riccoglucose-methanol-choline os=ricinus communis gn=rcom_0836640 pe=3 sv=1	1530	20	0	0.7395	XLOC_048327	protein hothead-like	XP_002315047.2	1530	20	0	0.741	XLOC_048327	glucose-methanol-choline oxidoreductase family protein	AT1G14185.1	1530	10	0	0.58
XLOC_008699	Lus10007900			Lus10007900	"mannan endo-1,4-beta-mannosidase"					scaffold1317:193291-197189	water	fusarium	OK	0.913335	27.1036	1.16334	27.3536	23.5131	4.55539	5e-05	0.00317574	yes	XLOC_008699	man5_sollc mannan endo- -beta-mannosidase 5 os=solanum lycopersicum gn=man5 pe=2 sv=1	1407	20	1.6e-171	0.688	XLOC_008699	g7jvu5_medtrmannan endo- -beta-mannosidase-like protein os=medicago truncatula gn=mtr_4g043760 pe=3 sv=1	1407	20	0	0.8075	XLOC_008699	mannan endo- -beta-mannosidase 5-like	XP_002272344.1	1407	20	0	0.8155	XLOC_008699	glycosyl hydrolase superfamily protein	AT5G66460.1	1407	8	1.5e-141	0.6525
XLOC_003828	-									scaffold101:232323-232634	water	fusarium	OK	0	5.60715	0.25	5.85715	23.4286	4.5502	5e-05	0.00317574	yes	XLOC_003828	---NA---	311	0	-	-	XLOC_003828	---NA---	311	0	-	-	XLOC_003828	---NA---	---NA---	311	0	-	-	XLOC_003828	---NA---	no_hit	311	0	-	-
XLOC_005306	Lus10021314			Lus10021314	short chain alcohol					scaffold1123:496873-497719	water	fusarium	OK	1.04806	30.1184	1.29806	30.3684	23.3952	4.54814	5e-05	0.00317574	yes	XLOC_005306	sild_forin secoisolariciresinol dehydrogenase os=forsythia intermedia pe=1 sv=1	846	20	3.7e-90	0.6525	XLOC_005306	b9iiq3_poptralcohol dehydroge family protein os=populus trichocarpa gn=poptr_0016s07480g pe=3 sv=1	846	20	3.4e-129	0.8175	XLOC_005306	secoisolariciresinol dehydrogenase-like	XP_011043648.1	846	20	2.8e-129	0.8285	XLOC_005306	nad -binding rossmann-fold superfamily protein	AT3G51680.1	846	20	1.8e-76	0.5935
XLOC_033734	Lus10018784			Lus10018784	"Proteinase inhibitor, putative "					scaffold461:709692-710011	water	fusarium	OK	372.432	8403.89	372.682	8404.14	22.5504	4.49508	5e-05	0.00317574	yes	XLOC_033734	hpi_hevbr protease inhibitor hpi os=hevea brasiliensis gn=pi1 pe=1 sv=2	213	5	7.9e-21	0.68	XLOC_033734	a0a078fne9_brana 03g21710d protein os=brassica napus gn= 03g21710d pe=4 sv=1	213	20	5.2e-27	0.778	XLOC_033734	potato inhibitor i family protein	CDY14424.1	213	20	4.7e-27	0.7755	XLOC_033734	serine protease potato inhibitor i-type family protein	AT2G38870.1	213	5	1.8e-24	0.682
XLOC_035023	-									scaffold473:483777-484646	water	fusarium	OK	40.1034	899.88	40.3534	900.13	22.3062	4.47937	5e-05	0.00317574	yes	XLOC_035023	ici_linus proteinase inhibitor os=linum usitatissimum pe=1 sv=1	778	1	4.1e-11	0.76	XLOC_035023	a0a078hq32_brana 04g11270d protein os=brassica napus gn= 04g11270d pe=4 sv=1	778	6	9e-12	0.7783	XLOC_035023	protease inhibitor	CDY39726.1	778	6	8.2e-12	0.775	XLOC_035023	serine protease potato inhibitor i-type family protein	AT2G38870.1	778	1	3.9e-14	0.75
XLOC_014621	Lus10003124			Lus10003124	transcription factor					scaffold1847:25563-28832	water	fusarium	OK	0	5.2375	0.25	5.4875	21.95	4.45615	5e-05	0.00317574	yes	XLOC_014621	agl9_pethy agamous-like mads-box protein agl9 homolog os=petunia hybrida gn=fbp2 pe=1 sv=2	795	20	2.2e-140	0.7105	XLOC_014621	q8llr0_vitvimads-box protein 4 os=vitis vinifera gn=mads4 pe=2 sv=1	795	20	4.5e-145	0.8325	XLOC_014621	agamous-like mads-box protein agl9 homolog	CBI27678.3	795	20	2.9e-146	0.8415	XLOC_014621	k-box region and mads-box transcription factor family protein	AT1G24260.1	795	20	3.6e-123	0.696
XLOC_034757	Lus10027176									scaffold472:157433-158505	water	fusarium	OK	0.981572	26.6233	1.23157	26.8733	21.8203	4.4476	5e-05	0.00317574	yes	XLOC_034757	---NA---	660	0	-	-	XLOC_034757	---NA---	660	0	-	-	XLOC_034757	---NA---	---NA---	660	0	-	-	XLOC_034757	---NA---	no_hit	660	0	-	-
XLOC_004622	Lus10014508			Lus10014508	major allergen pru					scaffold107:67362-67952	water	fusarium	OK	23.6628	513.392	23.9128	513.642	21.4798	4.42491	5e-05	0.00317574	yes	XLOC_004622	pru1_pruar major allergen pru ar 1 os=prunus armeniaca pe=1 sv=1	483	20	1.1e-28	0.578	XLOC_004622	b9rzr9_riccomajor allergen pru os=ricinus communis gn=rcom_1000670 pe=3 sv=1	483	20	1.5e-33	0.634	XLOC_004622	major allergen pru	AFK38659.1	483	20	1.3e-33	0.6335	XLOC_004622	---NA---	no_hit	483	0	-	-
XLOC_032829	Lus10015746			Lus10015746	udp-glycosyltransferase 83a1					scaffold430:198085-199765	water	fusarium	OK	0.649046	18.9051	0.899046	19.1551	21.306	4.41319	5e-05	0.00317574	yes	XLOC_032829	u83a1_arath udp-glycosyltransferase 83a1 os=arabidopsis thaliana gn=ugt83a1 pe=2 sv=1	1389	20	1.5e-94	0.4905	XLOC_032829	i2bh90_linusudp-glycosyltransferase 1 os=linum usitatissimum gn=ugt712b7 pe=4 sv=1	1389	20	0	0.687	XLOC_032829	udp-glycosyltransferase 1	AFJ52986.1	1389	20	0	0.695	XLOC_032829	udp-glycosyltransferase superfamily protein	AT3G02100.1	1389	20	1.1e-95	0.4865
XLOC_030004	Lus10030779									scaffold373:526423-526834	water	fusarium	OK	1.84773	44.1549	2.09773	44.4049	21.1681	4.40382	0.0002	0.0106824	yes	XLOC_030004	---NA---	411	0	-	-	XLOC_030004	---NA---	411	0	-	-	XLOC_030004	---NA---	---NA---	411	0	-	-	XLOC_030004	---NA---	no_hit	411	0	-	-
XLOC_049267	Lus10001050			Lus10001050	phytoene synthase					scaffold964:24885-26882	water	fusarium	OK	0.589422	17.468	0.839422	17.718	21.1074	4.39968	5e-05	0.00317574	yes	XLOC_049267	psy_dauca phytoene chloroplastic os=daucus carota gn=psy pe=2 sv=1	1218	20	0	0.677	XLOC_049267	a0a061dm08_theccphytoene synthase os=theobroma cacao gn=tcm_001945 pe=4 sv=1	1218	20	0	0.8105	XLOC_049267	phytoene synthase chloroplastic-like	XP_007048944.1	1218	20	0	0.8095	XLOC_049267	phytoene synthase	AT5G17230.2	1218	3	0	0.8467
XLOC_036496	Lus10032943			Lus10032943	conserved protein similar to XP_002334045					scaffold51:368869-370492	water	fusarium	OK	2.84866	64.8637	3.09866	65.1137	21.0135	4.39324	5e-05	0.00317574	yes	XLOC_036496	thcas_cansa tetrahydrocannabinolic acid synthase os=cannabis sativa pe=1 sv=1	1623	9	3e-151	0.6211	XLOC_036496	b9na97_poptrfad-binding domain-containing family protein os=populus trichocarpa gn=poptr_0001s43120g pe=4 sv=1	1623	20	0	0.7465	XLOC_036496	cannabidiolic acid synthase-like 1	XP_002299021.2	1623	20	0	0.7535	XLOC_036496	fad-binding berberine family protein	AT4G20820.1	1623	20	5.6e-157	0.6595
XLOC_037984	Lus10036343			Lus10036343	basic 7s globulin-like					scaffold57:142400-143717	water	fusarium	OK	19.6182	416.228	19.8682	416.478	20.962	4.38971	5e-05	0.00317574	yes	XLOC_037984	7sb1_soybn basic 7s globulin os=glycine max gn=bg pe=1 sv=2	1317	2	6.2e-69	0.54	XLOC_037984	g7iee7_medtrxyloglucanase-specific endoglucanase inhibitor protein os=medicago truncatula gn=mtr_1g072420 pe=4 sv=1	1317	20	5.1e-162	0.747	XLOC_037984	basic 7s globulin-like	XP_012092270.1	1317	20	4.6e-162	0.7605	XLOC_037984	eukaryotic aspartyl protease family protein	AT1G03220.1	1317	6	1.5e-138	0.5583
XLOC_033733	Lus10018783			Lus10018783	protease inhibitor-like					scaffold461:707577-707921	water	fusarium	OK	49.7844	1040.16	50.0344	1040.41	20.7939	4.37809	5e-05	0.00317574	yes	XLOC_033733	ici_linus proteinase inhibitor os=linum usitatissimum pe=1 sv=1	219	1	3e-11	0.7	XLOC_033733	a0a078fne9_brana 03g21710d protein os=brassica napus gn= 03g21710d pe=4 sv=1	219	20	2.2e-13	0.7705	XLOC_033733	protease inhibitor	KDP21344.1	219	20	2e-13	0.7675	XLOC_033733	serine protease potato inhibitor i-type family protein	AT2G38870.1	219	1	8.9e-15	0.75
XLOC_027490	Lus10039210			Lus10039210	conserved protein similar to XP_002331924					scaffold34:2115572-2116214	water	fusarium	OK	6.71855	143.282	6.96855	143.532	20.5971	4.36437	5e-05	0.00317574	yes	XLOC_027490	mira_syndu miraculin os=synsepalum dulcificum pe=1 sv=3	642	20	9e-47	0.5175	XLOC_027490	d1kfl8_9rosikunitz-type protease inhibitor kpi-d12 os=populus trichocarpa x populus deltoides pe=2 sv=1	642	20	8.6e-61	0.691	XLOC_027490	kunitz family trypsin and protease inhibitor protein	XP_006372633.1	642	20	7.8e-61	0.689	XLOC_027490	kunitz family trypsin and protease inhibitor protein	AT1G17860.1	642	4	1.1e-52	0.58
XLOC_006137	Lus10013770			Lus10013770	kunitz-type protease inhibitor kpi-					scaffold1168:421603-422275	water	fusarium	OK	1.23018	30.1312	1.48018	30.3812	20.5253	4.35933	5e-05	0.00317574	yes	XLOC_006137	mira_syndu miraculin os=synsepalum dulcificum pe=1 sv=3	672	20	1.2e-49	0.4995	XLOC_006137	d1kfl8_9rosikunitz-type protease inhibitor kpi-d12 os=populus trichocarpa x populus deltoides pe=2 sv=1	672	20	3.2e-65	0.69	XLOC_006137	kunitz family trypsin and protease inhibitor protein	XP_006372633.1	672	20	2.9e-65	0.698	XLOC_006137	kunitz family trypsin and protease inhibitor protein	AT1G17860.1	672	4	3.7e-50	0.5525
XLOC_049461	Lus10031144			Lus10031144	"Beta-fructofuranosidase, soluble isoenzyme"					scaffold977:218182-222541	water	fusarium	OK	3.22291	70.9966	3.47291	71.2466	20.515	4.3586	5e-05	0.00317574	yes	XLOC_049461	invb_dauca beta- soluble isoenzyme i os=daucus carota gn=inv*dc4 pe=1 sv=2	2111	20	0	0.6755	XLOC_049461	b9r9r9_riccobeta- soluble isoenzyme os=ricinus communis gn=rcom_1500230 pe=4 sv=1	2111	20	0	0.773	XLOC_049461	beta- soluble isoenzyme i-like	XP_002510944.1	2111	20	0	0.7705	XLOC_049461	glycosyl hydrolases family 32 protein	AT1G12240.1	2111	13	0	0.6154
XLOC_019385	Lus10001109			Lus10001109	desacetoxyvindoline 4-hydroxylase					scaffold252:16754-17956	water	fusarium	OK	0.778417	20.8097	1.02842	21.0597	20.4778	4.35599	5e-05	0.00317574	yes	XLOC_019385	acch1_arath 1-aminocyclopropane-1-carboxylate oxidase homolog 1 os=arabidopsis thaliana gn=at1g06620 pe=2 sv=1	1089	20	3.1e-128	0.6215	XLOC_019385	b9sti6_riccodesacetoxyvindoline 4- os=ricinus communis gn=rcom_0491930 pe=3 sv=1	1089	20	1.8e-142	0.703	XLOC_019385	1-aminocyclopropane-1-carboxylate oxidase homolog 1-like	KDO44340.1	1089	20	1.6e-142	0.7095	XLOC_019385	2-oxoglutarate and fe -dependent oxygenase superfamily protein	AT1G06620.1	1089	20	2.3e-129	0.65
XLOC_007171	Lus10041951			Lus10041951	cytochrome P450					scaffold123:93958-96634	water	fusarium	OK	0.439335	13.6901	0.689335	13.9401	20.2225	4.33789	5e-05	0.00317574	yes	XLOC_007171	c71a6_nepra cytochrome p450 71a6 os=nepeta racemosa gn=cyp71a6 pe=2 sv=1	2463	20	1.2e-166	0.688	XLOC_007171	b9if07_poptrmethylcoclaurine hydroxylase family protein os=populus trichocarpa gn=poptr_0015s09740g pe=3 sv=2	2463	20	0	0.7515	XLOC_007171	cytochrome p450 71a3-like	XP_011005616.1	2463	20	0	0.761	XLOC_007171	cytochrome family subfamily polypeptide 24	AT3G48280.1	2463	20	6.3e-161	0.6615
XLOC_005305	Lus10021313			Lus10021313	short chain alcohol					scaffold1123:494037-494877	water	fusarium	OK	0.550464	15.8448	0.800464	16.0948	20.1068	4.32961	0.0001	0.00587778	yes	XLOC_005305	sild_forin secoisolariciresinol dehydrogenase os=forsythia intermedia pe=1 sv=1	840	20	5.6e-89	0.6535	XLOC_005305	b9iiq3_poptralcohol dehydroge family protein os=populus trichocarpa gn=poptr_0016s07480g pe=3 sv=1	840	20	4.8e-128	0.817	XLOC_005305	secoisolariciresinol dehydrogenase-like	XP_002323404.1	840	20	4.4e-128	0.8275	XLOC_005305	nad -binding rossmann-fold superfamily protein	AT3G51680.1	840	20	6.8e-74	0.592
XLOC_028680	Lus10022962			Lus10022962	peroxidase 57					scaffold355:400271-401066	water	fusarium	OK	0.730589	19.4575	0.980589	19.7075	20.0976	4.32895	5e-05	0.00317574	yes	XLOC_028680	per61_arath probable peroxidase 61 os=arabidopsis thaliana gn=per61 pe=3 sv=1	693	20	6.3e-97	0.5795	XLOC_028680	b9hgy2_poptrclass iii peroxidase os=populus trichocarpa gn=prx43 pe=2 sv=1	693	20	6.3e-112	0.7775	XLOC_028680	probable peroxidase 61	XP_002310424.1	693	20	5.7e-112	0.7835	XLOC_028680	peroxidase superfamily protein	AT5G24070.1	693	20	4.7e-98	0.5775
XLOC_005023	Lus10021196			Lus10021196	conserved protein similar to NP_171932					scaffold11:459225-459618	water	fusarium	OK	0	4.725	0.25	4.975	19.9	4.3147	5e-05	0.00317574	yes	XLOC_005023	erf97_arath ethylene-responsive transcription factor 14 os=arabidopsis thaliana gn=erf14 pe=2 sv=1	393	13	1.2e-19	0.84	XLOC_005023	a0a078h4y5_brana 09g16520d protein os=brassica napus gn= 09g16520d pe=4 sv=1	393	20	7.4e-19	0.8245	XLOC_005023	partial	XP_004134413.1	393	20	1.7e-19	0.819	XLOC_005023	integrase-type dna-binding superfamily protein	AT1G04370.1	393	16	9.2e-21	0.8225
XLOC_019546	Lus10019060			Lus10019060	glycosyl hydrolase family protein with chitinase insertion domain					scaffold257:446409-463240	water	fusarium	OK	49.7257	977.605	49.9757	977.855	19.5666	4.29032	0.00125	0.0467292	yes	XLOC_019546	y4230_arath g-type lectin s-receptor-like serine threonine-protein kinase at4g03230 os=arabidopsis thaliana gn=at4g03230 pe=3 sv=3	1848	20	2.6e-48	0.6605	XLOC_019546	os=ricinus communis gn=rcom_0701150 pe=3 sv=1	1848	20	3e-157	0.7205	XLOC_019546	class v chitinase	XP_002523517.1	1848	20	2.7e-157	0.737	XLOC_019546	glycosyl hydrolase family protein with chitinase insertion domain	AT4G19810.1	1848	20	2.2e-124	0.6515
XLOC_027747	Lus10039209			Lus10039209	conserved protein similar to XP_002331924					scaffold34:2106268-2106895	water	fusarium	OK	9.08565	182.299	9.33565	182.549	19.554	4.28939	5e-05	0.00317574	yes	XLOC_027747	mira_syndu miraculin os=synsepalum dulcificum pe=1 sv=3	627	20	1.2e-48	0.5115	XLOC_027747	d1kfl8_9rosikunitz-type protease inhibitor kpi-d12 os=populus trichocarpa x populus deltoides pe=2 sv=1	627	20	2.6e-61	0.6685	XLOC_027747	kunitz family trypsin and protease inhibitor protein	XP_010537532.1	627	20	5.2e-62	0.6685	XLOC_027747	kunitz family trypsin and protease inhibitor protein	AT1G17860.1	627	4	1.2e-55	0.5625
XLOC_008694	Lus10007892			Lus10007892	kunitz-type protease inhibitor kpi-					scaffold1317:161853-162543	water	fusarium	OK	1.6452	36.6002	1.8952	36.8502	19.444	4.28125	5e-05	0.00317574	yes	XLOC_008694	mira_syndu miraculin os=synsepalum dulcificum pe=1 sv=3	690	20	1.3e-49	0.4945	XLOC_008694	d1kfl8_9rosikunitz-type protease inhibitor kpi-d12 os=populus trichocarpa x populus deltoides pe=2 sv=1	690	20	1.1e-63	0.6695	XLOC_008694	miraculin-like	XP_006372633.1	690	20	1e-63	0.6725	XLOC_008694	kunitz family trypsin and protease inhibitor protein	AT1G17860.1	690	4	7.1e-49	0.545
XLOC_020234	Lus10036310			Lus10036310	glycosyl hydrolase family 18 protein					scaffold27:1368964-1387101	water	fusarium	OK	8.03317	153.967	8.28317	154.217	18.6181	4.21864	5e-05	0.00317574	yes	XLOC_020234	chia_bovin acidic mammalian chitinase os=bos taurus gn=chia pe=1 sv=1	1587	7	3.8e-23	0.4914	XLOC_020234	os=ricinus communis gn=rcom_0701150 pe=3 sv=1	1587	20	1.2e-122	0.705	XLOC_020234	class v chitinase family protein	XP_002523517.1	1587	20	1.3e-122	0.7135	XLOC_020234	glycosyl hydrolase family protein with chitinase insertion domain	AT4G19810.1	1587	9	5.1e-97	0.6211
XLOC_028998	Lus10029368			Lus10029368	momilactone a synthase-like					scaffold360:862179-862983	water	fusarium	OK	1.4929	30.9566	1.7429	31.2066	17.905	4.16229	5e-05	0.00317574	yes	XLOC_028998	sild_forin secoisolariciresinol dehydrogenase os=forsythia intermedia pe=1 sv=1	804	20	2.9e-76	0.6045	XLOC_028998	b9sw02_riccoshort chain alcohol os=ricinus communis gn=rcom_0226100 pe=4 sv=1	804	20	3e-84	0.716	XLOC_028998	secoisolariciresinol dehydrogenase-like	XP_011094266.1	804	20	5.4e-87	0.7195	XLOC_028998	nad -binding rossmann-fold superfamily protein	AT3G51680.1	804	20	3.3e-64	0.5645
XLOC_008606	Lus10012880			Lus10012880	ent-kaurene synthase					scaffold1313:322755-328724	water	fusarium	OK	0.254478	8.55377	0.504478	8.80377	17.4512	4.12526	5e-05	0.00317574	yes	XLOC_008606	ksb_cucma ent-kaur-16-ene chloroplastic os=cucurbita maxima pe=1 sv=1	2654	20	0	0.579	XLOC_008606	f6kwj1_9rosient-kaurene synthase os=castanea mollissima gn=ks pe=2 sv=1	2654	20	0	0.6815	XLOC_008606	ent-kaurene synthase	XP_012068527.1	2654	20	0	0.691	XLOC_008606	terpenoid cyclases protein prenyltransferases superfamily protein	AT1G79460.1	2654	20	0	0.455
XLOC_011383	Lus10009129			Lus10009129	anthocyanin 2					scaffold1536:133132-134620	water	fusarium	OK	0	4.01378	0.25	4.26378	17.0551	4.09213	5e-05	0.00317574	yes	XLOC_011383	my113_arath transcription factor myb113 os=arabidopsis thaliana gn=myb113 pe=1 sv=1	867	20	4.8e-50	0.7875	XLOC_011383	b9t6z2_riccor2r3-myb transcription os=ricinus communis gn=rcom_0077190 pe=4 sv=1	867	20	2.5e-54	0.758	XLOC_011383	anthocyanin 2	XP_002534011.1	867	20	2.2e-54	0.7505	XLOC_011383	myb domain protein 9	AT1G66370.1	867	20	3.6e-51	0.7785
XLOC_015730	Lus10009937			Lus10009937	cationic peroxidase 1					scaffold200:211908-213597	water	fusarium	OK	2.29673	42.7815	2.54673	43.0315	16.8968	4.07868	5e-05	0.00317574	yes	XLOC_015730	per1_arahy cationic peroxidase 1 os=arachis hypogaea gn=pnc1 pe=1 sv=2	948	20	4e-108	0.6945	XLOC_015730	w8pvv9_poptrclass iii peroxidase os=populus trichocarpa gn=prx72 pe=2 sv=1	948	20	1.6e-115	0.773	XLOC_015730	cationic peroxidase 1-like	AHL39176.1	948	20	1.5e-115	0.783	XLOC_015730	peroxidase superfamily protein	AT5G05340.1	948	20	1.2e-98	0.631
XLOC_027750	-									scaffold34:142087-142393	water	fusarium	OK	0	3.97281	0.25	4.22281	16.8912	4.0782	5e-05	0.00317574	yes	XLOC_027750	---NA---	306	0	-	-	XLOC_027750	---NA---	306	0	-	-	XLOC_027750	---NA---	---NA---	306	0	-	-	XLOC_027750	---NA---	no_hit	306	0	-	-
XLOC_037808	Lus10004223			Lus10004223	"Miraculin precursor, putative "					scaffold555:174310-174931	water	fusarium	OK	0.931465	19.504	1.18146	19.754	16.7199	4.0635	0.00015	0.00837074	yes	XLOC_037808	mira_syndu miraculin os=synsepalum dulcificum pe=1 sv=3	621	4	1.2e-18	0.49	XLOC_037808	os=ricinus communis gn=rcom_0538700 pe=4 sv=1	621	20	1.3e-64	0.635	XLOC_037808	truncated kunitz trypsin inhibitor family protein	XP_002525873.1	621	20	1.1e-64	0.6375	XLOC_037808	kunitz family trypsin and protease inhibitor protein	AT1G73260.1	621	3	2.1e-17	0.4633
XLOC_020232	Lus10036306			Lus10036306	glycosyl hydrolase family protein with chitinase insertion domain					scaffold27:1296900-1299249	water	fusarium	OK	0.673278	14.0844	0.923278	14.3344	15.5256	3.95657	5e-05	0.00317574	yes	XLOC_020232	chit1_mouse chitotriosidase-1 os=mus musculus gn=chit1 pe=1 sv=2	1113	20	2e-34	0.458	XLOC_020232	os=ricinus communis gn=rcom_0701150 pe=3 sv=1	1113	20	3.8e-159	0.712	XLOC_020232	class v chitinase	XP_002523517.1	1113	20	3.5e-159	0.721	XLOC_020232	glycosyl hydrolase family protein with chitinase insertion domain	AT4G19810.1	1113	9	1.2e-129	0.6233
XLOC_022197	Lus10041067			Lus10041067	laccase-14-like					scaffold280:812669-815084	water	fusarium	OK	3.11673	50.9433	3.36673	51.1933	15.2056	3.92654	5e-05	0.00317574	yes	XLOC_022197	lac14_arath laccase-14 os=arabidopsis thaliana gn=lac14 pe=2 sv=1	1695	20	0	0.6555	XLOC_022197	b9h7z9_poptrlaccase os=populus trichocarpa gn=poptr_0005s22240g pe=3 sv=2	1695	20	0	0.769	XLOC_022197	laccase-15-like	XP_011044809.1	1695	20	0	0.789	XLOC_022197	laccase diphenol oxidase family protein	AT5G09360.1	1695	20	0	0.615
XLOC_008726	Lus10007890			Lus10007890	kunitz-type protease inhibitor kpi-					scaffold1317:158507-159197	water	fusarium	OK	1.97566	33.5762	2.22566	33.8262	15.1983	3.92584	5e-05	0.00317574	yes	XLOC_008726	mira_syndu miraculin os=synsepalum dulcificum pe=1 sv=3	690	20	3.8e-50	0.5	XLOC_008726	d1kfl8_9rosikunitz-type protease inhibitor kpi-d12 os=populus trichocarpa x populus deltoides pe=2 sv=1	690	20	5.6e-65	0.6745	XLOC_008726	miraculin-like	XP_006372633.1	690	20	5.1e-65	0.689	XLOC_008726	kunitz family trypsin and protease inhibitor protein	AT1G17860.1	690	4	3e-50	0.5375
XLOC_040225	-									scaffold62:201492-201899	water	fusarium	OK	4.8446	76.3185	5.0946	76.5685	15.0293	3.90971	5e-05	0.00317574	yes	XLOC_040225	---NA---	407	0	-	-	XLOC_040225	---NA---	407	0	-	-	XLOC_040225	---NA---	---NA---	407	0	-	-	XLOC_040225	---NA---	no_hit	407	0	-	-
XLOC_048926	Lus10016178			Lus10016178	short chain alcohol					scaffold947:68201-70504	water	fusarium	OK	2.45245	40.0904	2.70245	40.3404	14.9273	3.89989	5e-05	0.00317574	yes	XLOC_048926	sild_forin secoisolariciresinol dehydrogenase os=forsythia intermedia pe=1 sv=1	828	20	1.9e-65	0.606	XLOC_048926	b9sw02_riccoshort chain alcohol os=ricinus communis gn=rcom_0226100 pe=4 sv=1	828	20	1.4e-74	0.7095	XLOC_048926	secoisolariciresinol dehydrogenase-like	XP_009776711.1	828	20	3.7e-77	0.712	XLOC_048926	nad -binding rossmann-fold superfamily protein	AT2G47140.1	828	20	3.9e-56	0.5655
XLOC_017644	Lus10005358			Lus10005358	hydroxycinnamoyl shikimate quinate hydroxycinnamoyltransferase-like protein					scaffold228:76608-78285	water	fusarium	OK	4.69799	72.7443	4.94799	72.9943	14.7523	3.88287	5e-05	0.00317574	yes	XLOC_017644	sht_arath spermidine hydroxycinnamoyl transferase os=arabidopsis thaliana gn=sht pe=1 sv=1	1398	20	3.5e-156	0.481	XLOC_017644	b9imf9_poptrtransferase family protein os=populus trichocarpa gn=poptr_0018s11840g pe=4 sv=2	1398	20	3.1e-173	0.685	XLOC_017644	spermidine hydroxycinnamoyl transferase	XP_002325143.2	1398	20	2.8e-173	0.693	XLOC_017644	hxxxd-type acyl-transferase family protein	AT2G19070.1	1398	20	2.6e-157	0.4635
XLOC_006392	Lus10012132									scaffold1186:136498-136939	water	fusarium	OK	0	3.41305	0.25	3.66305	14.6522	3.87305	5e-05	0.00317574	yes	XLOC_006392	---NA---	441	0	-	-	XLOC_006392	---NA---	441	0	-	-	XLOC_006392	---NA---	---NA---	441	0	-	-	XLOC_006392	---NA---	no_hit	441	0	-	-
XLOC_032170	Lus10032192			Lus10032192	short chain alcohol					scaffold42:1310132-1310666	water	fusarium	OK	5.58068	85.0807	5.83068	85.3307	14.6348	3.87133	5e-05	0.00317574	yes	XLOC_032170	sild_podpe secoisolariciresinol dehydrogenase os=podophyllum peltatum pe=1 sv=1	534	20	1.9e-58	0.6175	XLOC_032170	b9iiq3_poptralcohol dehydroge family protein os=populus trichocarpa gn=poptr_0016s07480g pe=3 sv=1	534	20	9.7e-78	0.8025	XLOC_032170	secoisolariciresinol dehydrogenase-like	XP_011043648.1	534	20	2.8e-78	0.8175	XLOC_032170	nad -binding rossmann-fold superfamily protein	AT3G26770.1	534	20	2.2e-43	0.5745
XLOC_028536	Lus10024152			Lus10024152	beta-glucosidase					scaffold353:782705-785902	water	fusarium	OK	45.3561	661.171	45.6061	661.421	14.5029	3.85827	5e-05	0.00317574	yes	XLOC_028536	bagbg_dalni isoflavonoid 7-o-beta-apiosyl-glucoside beta-glycosidase os=dalbergia nigrescens pe=1 sv=1	1995	20	5.6e-124	0.665	XLOC_028536	a1e2c0_hevbrbeta glucosidase os=hevea brasiliensis pe=2 sv=1	1995	20	2e-138	0.701	XLOC_028536	beta-glucosidase 12-like	ABL01537.1	1995	20	2.1e-138	0.709	XLOC_028536	beta glucosidase 29	AT2G44480.1	1995	20	6.6e-119	0.6455
XLOC_021975	Lus10041163			Lus10041163	conserved protein similar to XP_002517005					scaffold280:1243086-1243395	water	fusarium	OK	3.40256	51.8534	3.65256	52.1034	14.2649	3.8344	0.0005	0.0222448	yes	XLOC_021975	---NA---	309	0	-	-	XLOC_021975	---NA---	309	0	-	-	XLOC_021975	---NA---	---NA---	309	0	-	-	XLOC_021975	---NA---	no_hit	309	0	-	-
XLOC_048550	Lus10030659			Lus10030659	iaa-amino acid hydrolase ilr1-like 4-like					scaffold917:1220617-1222886	water	fusarium	OK	2.42418	37.8111	2.67418	38.0611	14.2328	3.83115	5e-05	0.00317574	yes	XLOC_048550	ill1_orysj iaa-amino acid hydrolase ilr1-like 1 os=oryza sativa japonica gn=ill1 pe=2 sv=1	1317	20	1.9e-174	0.6995	XLOC_048550	b9s2j7_riccoiaa-amino acid hydrolase os=ricinus communis gn=rcom_0699910 pe=4 sv=1	1317	20	0	0.847	XLOC_048550	iaa-amino acid hydrolase ilr1-like 2	XP_006438487.1	1317	20	0	0.872	XLOC_048550	peptidase m20 m25 m40 family protein	AT1G51760.1	1317	7	9.3e-170	0.7243
XLOC_028306	Lus10024690			Lus10024690	conserved protein similar to XP_002334510					scaffold349:816392-819365	water	fusarium	OK	11.7922	169.168	12.0422	169.418	14.0687	3.81442	5e-05	0.00317574	yes	XLOC_028306	gdl14_arath gdsl esterase lipase at1g29660 os=arabidopsis thaliana gn=at1g29660 pe=2 sv=1	1551	20	1.7e-65	0.589	XLOC_028306	b9s8h0_riccozinc finger os=ricinus communis gn=rcom_1252930 pe=4 sv=1	1551	20	2.6e-78	0.663	XLOC_028306	gdsl esterase lipase at1g29670-like	KDP21165.1	1551	20	2.7e-78	0.6685	XLOC_028306	gdsl-like lipase acylhydrolase superfamily protein	AT1G29660.1	1551	20	1.5e-66	0.5975
XLOC_035084	Lus10024795			Lus10024795	l-asparaginase					scaffold473:40862-42774	water	fusarium	OK	19.9443	283.453	20.1943	283.703	14.0487	3.81236	5e-05	0.00317574	yes	XLOC_035084	aspgb_arath probable isoaspartyl peptidase l-asparaginase 2 os=arabidopsis thaliana gn=at3g16150 pe=2 sv=2	990	20	3.6e-178	0.5715	XLOC_035084	b9r767_riccol- os=ricinus communis gn=rcom_1589270 pe=4 sv=1	990	20	0	0.8495	XLOC_035084	probable isoaspartyl peptidase l-asparaginase 2	XP_007222672.1	990	20	0	0.8525	XLOC_035084	n-terminal nucleophile aminohydrolases (ntn hydrolases) superfamily protein	AT3G16150.1	990	5	2.7e-179	0.616
XLOC_016746	Lus10017081			Lus10017081	desiccation-related protein pcc13-62					scaffold216:110237-111909	water	fusarium	OK	0	3.24183	0.25	3.49183	13.9673	3.80398	5e-05	0.00317574	yes	XLOC_016746	drpe_crapl desiccation-related protein pcc13-62 os=craterostigma plantagineum pe=2 sv=1	969	1	3.4e-118	0.73	XLOC_016746	a0a061ex04_theccdesiccation-related protein pcc13-62 os=theobroma cacao gn=tcm_021418 pe=4 sv=1	969	20	2.8e-148	0.826	XLOC_016746	desiccation-related protein pcc13-62-like	XP_002311374.1	969	20	2.6e-148	0.8435	XLOC_016746	unknown protein; FUNCTIONS IN: molecular_function unknown; INVOLVED IN: biological_process unknown; LOCATED IN: endomembrane system; EXPRESSED IN: 6 plant structures; EXPRESSED DURING: 4 anthesis, F mature embryo stage, petal differentiation and expansion stage, E expanded cotyledon stage; BEST Arabidopsis thaliana protein match is: unknown protein (TAIR:AT3G62730.1); Has 169 Blast hits to 169 pr…	AT1G47980.1	969	2	9.2e-141	0.74
XLOC_009777	Lus10004704			Lus10004704	tropinone reductase homolog at1g07440					scaffold1421:152875-154323	water	fusarium	OK	2.00976	30.5638	2.25976	30.8138	13.6359	3.76934	5e-05	0.00317574	yes	XLOC_009777	trnh_datst tropinone reductase homolog os=datura stramonium pe=2 sv=1	822	20	6.3e-92	0.5745	XLOC_009777	b9hml1_poptrtropinone reductase family protein os=populus trichocarpa gn=poptr_0008s05940g pe=3 sv=2	822	20	3.1e-126	0.8345	XLOC_009777	tropinone reductase homolog at1g07440-like	XP_006435623.1	822	20	2.8e-126	0.8385	XLOC_009777	nad -binding rossmann-fold superfamily protein	AT5G06060.1	822	20	8.2e-117	0.7615
XLOC_015796	Lus10015948			Lus10015948	late embryogenesis abundant protein d-34					scaffold201:585648-586921	water	fusarium	OK	0	3.15211	0.25	3.40211	13.6084	3.76643	5e-05	0.00317574	yes	XLOC_015796	lea34_goshi late embryogenesis abundant protein d-34 os=gossypium hirsutum pe=4 sv=1	615	1	5.1e-33	0.64	XLOC_015796	u5gam1_poptrseed maturation protein pm26 os=populus trichocarpa gn=poptr_0005s04950g pe=4 sv=1	615	20	5.3e-39	0.623	XLOC_015796	late embryogenesis abundant protein d-34-like	XP_006382741.1	615	20	4.9e-39	0.637	XLOC_015796	seed maturation protein	AT3G22490.1	615	2	4.9e-29	0.565
XLOC_026326	Lus10023142	Lus10023144		Lus10023142	cytochrome p450	Lus10023144	cytochrome p450			scaffold325:623679-634082	water	fusarium	OK	20.2474	274.886	20.4974	275.136	13.423	3.74663	5e-05	0.00317574	yes	XLOC_026326	c79d1_manes valine n-monooxygenase 1 os=manihot esculenta gn=cyp79d1 pe=1 sv=1	1677	20	0	0.624	XLOC_026326	a0a061h0f7_thecccytochrome p450 os=theobroma cacao gn=tcm_042289 pe=4 sv=1	1677	20	0	0.759	XLOC_026326	cytochrome p450	Q9M7B8.1	1677	20	0	0.7835	XLOC_026326	cytochrome family subfamily polypeptide 2	AT4G39950.1	1677	20	0	0.5665
XLOC_027471	Lus10039163			Lus10039163	kunitz-type protease inhibitor kpi-					scaffold34:1914602-1915283	water	fusarium	OK	10.3234	140.441	10.5734	140.691	13.3061	3.73402	5e-05	0.00317574	yes	XLOC_027471	mira_syndu miraculin os=synsepalum dulcificum pe=1 sv=3	681	20	2.8e-50	0.503	XLOC_027471	d1kfl8_9rosikunitz-type protease inhibitor kpi-d12 os=populus trichocarpa x populus deltoides pe=2 sv=1	681	20	3e-66	0.687	XLOC_027471	kunitz family trypsin and protease inhibitor protein	XP_006372633.1	681	20	2.7e-66	0.6955	XLOC_027471	kunitz family trypsin and protease inhibitor protein	AT1G17860.1	681	4	1.5e-49	0.5525
XLOC_024300	Lus10020728									scaffold303:410379-413257	water	fusarium	OK	3.64296	51.5404	3.89296	51.7904	13.3036	3.73375	5e-05	0.00317574	yes	XLOC_024300	---NA---	830	0	-	-	XLOC_024300	---NA---	830	0	-	-	XLOC_024300	PREDICTED: uncharacterized protein LOC102621802	XP_006485154.1	830	1	7.6e-17	0.48	XLOC_024300	---NA---	no_hit	830	0	-	-
XLOC_024130	Lus10007372			Lus10007372	sucrose synthase					scaffold302:210800-216175	water	fusarium	OK	2.58298	36.6166	2.83298	36.8666	13.0134	3.70192	5e-05	0.00317574	yes	XLOC_024130	sus5_orysj sucrose synthase 5 os=oryza sativa japonica gn=sus5 pe=2 sv=1	3338	20	0	0.7455	XLOC_024130	a0a023hk97_hevbrsucrose synthase 1 os=hevea brasiliensis pe=2 sv=1	3338	20	0	0.8645	XLOC_024130	sucrose synthase 5-like	XP_011038327.1	3338	20	0	0.8755	XLOC_024130	sucrose synthase 6	AT1G73370.1	3338	13	0	0.6331
XLOC_016535	-									scaffold211:52605-52939	water	fusarium	OK	0	2.94113	0.25	3.19113	12.7645	3.67407	5e-05	0.00317574	yes	XLOC_016535	---NA---	334	0	-	-	XLOC_016535	---NA---	334	0	-	-	XLOC_016535	---NA---	---NA---	334	0	-	-	XLOC_016535	---NA---	no_hit	334	0	-	-
XLOC_025173	Lus10034230			Lus10034230	cytochrome p450					scaffold310:162078-164054	water	fusarium	OK	6.22181	79.9416	6.47181	80.1916	12.3909	3.63121	5e-05	0.00317574	yes	XLOC_025173	c71da_soybn cytochrome p450 71d10 os=glycine max gn=cyp71d10 pe=2 sv=1	1581	20	6.8e-147	0.6485	XLOC_025173	b9s9q2_riccocytochrome os=ricinus communis gn=rcom_0520560 pe=3 sv=1	1581	20	3.8e-169	0.7045	XLOC_025173	cytochrome p450 71d11-like	KDP39256.1	1581	20	3.5e-169	0.705	XLOC_025173	cytochrome family subfamily polypeptide 23	AT3G26210.1	1581	20	1.6e-112	0.5745
XLOC_040226	-									scaffold62:202008-202405	water	fusarium	OK	2.29624	30.9104	2.54624	31.1604	12.2378	3.61327	5e-05	0.00317574	yes	XLOC_040226	---NA---	397	0	-	-	XLOC_040226	---NA---	397	0	-	-	XLOC_040226	---NA---	---NA---	397	0	-	-	XLOC_040226	---NA---	no_hit	397	0	-	-
XLOC_049529	-									scaffold977:910911-912250	water	fusarium	OK	5.37003	68.4927	5.62003	68.7427	12.2317	3.61256	0.0002	0.0106824	yes	XLOC_049529	---NA---	861	0	-	-	XLOC_049529	---NA---	861	0	-	-	XLOC_049529	---NA---	---NA---	861	0	-	-	XLOC_049529	---NA---	no_hit	861	0	-	-
XLOC_015715	Lus10009900			Lus10009900	lignin-forming anionic peroxidase					scaffold200:35987-36962	water	fusarium	OK	0.269354	6.00471	0.519354	6.25471	12.0432	3.59015	0.0008	0.0324172	yes	XLOC_015715	perx_nicsy lignin-forming anionic peroxidase os=nicotiana sylvestris pe=2 sv=1	975	20	4.9e-156	0.7195	XLOC_015715	w8pvv1_poptrclass iii peroxidase os=populus trichocarpa gn=prx62 pe=2 sv=1	975	20	3.2e-168	0.829	XLOC_015715	lignin-forming anionic peroxidase	AHL39166.1	975	20	3e-168	0.835	XLOC_015715	peroxidase superfamily protein	AT1G14550.1	975	20	9.3e-153	0.659
XLOC_004272	Lus10011288			Lus10011288	sorbitol transporter					scaffold1037:246551-249010	water	fusarium	OK	1.42444	19.6369	1.67444	19.8869	11.8767	3.57007	5e-05	0.00317574	yes	XLOC_004272	plt5_arath polyol transporter 5 os=arabidopsis thaliana gn=plt5 pe=1 sv=2	1554	20	0	0.596	XLOC_004272	b9rzb4_riccosugar os=ricinus communis gn=rcom_0937520 pe=3 sv=1	1554	20	0	0.883	XLOC_004272	polyol transporter 5	XP_002519083.1	1554	20	0	0.8875	XLOC_004272	major facilitator superfamily protein	AT3G18830.1	1554	20	0	0.5815
XLOC_042250	Lus10033633			Lus10033633	cytochrome p450					scaffold701:900107-902374	water	fusarium	OK	3.15226	39.9371	3.40226	40.1871	11.8119	3.56217	5e-05	0.00317574	yes	XLOC_042250	c71db_lotja cytochrome p450 71d11 os=lotus japonicus gn=cyp71d11 pe=2 sv=1	1539	20	1.5e-145	0.6395	XLOC_042250	a0a072uw16_medtrcytochrome p450 family 71 protein os=medicago truncatula gn=mtr_3g058220 pe=4 sv=1	1539	20	4.5e-153	0.6795	XLOC_042250	cytochrome p450	KDP39256.1	1539	20	4.1e-153	0.6795	XLOC_042250	cytochrome family subfamily polypeptide 13	AT1G13080.1	1539	20	1.7e-103	0.5785
XLOC_007043	Lus10023499			Lus10023499	1-aminocyclopropane-1-carboxylate oxidase					scaffold1216:495723-496993	water	fusarium	OK	2.51716	32.2962	2.76716	32.5462	11.7616	3.55601	5e-05	0.00317574	yes	XLOC_007043	acch1_arath 1-aminocyclopropane-1-carboxylate oxidase homolog 1 os=arabidopsis thaliana gn=at1g06620 pe=2 sv=1	1110	20	5.2e-132	0.6195	XLOC_007043	b9sti0_riccodesacetoxyvindoline 4- os=ricinus communis gn=rcom_0491770 pe=4 sv=1	1110	20	2.1e-148	0.72	XLOC_007043	1-aminocyclopropane-1-carboxylate oxidase homolog 1-like	XP_006379886.1	1110	20	1.9e-148	0.726	XLOC_007043	2-oxoglutarate and fe -dependent oxygenase superfamily protein	AT1G06620.1	1110	20	3.9e-133	0.65
XLOC_020294	Lus10036275			Lus10036275	conserved protein similar to XP_002512630					scaffold27:745496-745814	water	fusarium	OK	0	2.66262	0.25	2.91262	11.6505	3.54232	0.00015	0.00837074	yes	XLOC_020294	---NA---	318	0	-	-	XLOC_020294	---NA---	318	0	-	-	XLOC_020294	---NA---	---NA---	318	0	-	-	XLOC_020294	---NA---	no_hit	318	0	-	-
XLOC_016528	-									scaffold211:59757-62170	water	fusarium	OK	5.5567	66.9482	5.8067	67.1982	11.5725	3.53263	5e-05	0.00317574	yes	XLOC_016528	---NA---	1730	0	-	-	XLOC_016528	---NA---	1730	0	-	-	XLOC_016528	---NA---	---NA---	1730	0	-	-	XLOC_016528	---NA---	no_hit	1730	0	-	-
XLOC_026924	Lus10039277			Lus10039277	"UDP-glucuronosyltransferase, putative "					scaffold33:295749-297371	water	fusarium	OK	3.27296	40.3751	3.52296	40.6251	11.5315	3.52751	5e-05	0.00317574	yes	XLOC_026924	ugt2_garja 7-deoxyloganetin glucosyltransferase os=gardenia jasminoides gn=ugt85a24 pe=1 sv=1	1488	20	1.8e-160	0.59	XLOC_026924	i2bha6_linusudp-glycosyltransferase 1 os=linum usitatissimum gn=ugt85r2 pe=4 sv=1	1488	20	0	0.755	XLOC_026924	7-deoxyloganetin glucosyltransferase-like	AFJ53002.1	1488	20	0	0.7565	XLOC_026924	udp-glycosyltransferase superfamily protein	AT1G22400.1	1488	20	1.7e-153	0.5815
XLOC_001205	-									C7934153:0-300	water	fusarium	OK	4.62906	55.7132	4.87906	55.9632	11.4701	3.5198	0.0001	0.00587778	yes	XLOC_001205	c79d2_manes valine n-monooxygenase 2 os=manihot esculenta gn=cyp79d2 pe=1 sv=1	300	20	1.8e-54	0.701	XLOC_001205	a0a061fz83_thecccytochrome p450 79a2 os=theobroma cacao gn=tcm_045511 pe=3 sv=1	300	20	1.4e-48	0.841	XLOC_001205	cytochrome p450 79a2	AAV97888.1	300	20	1.9e-52	0.8615	XLOC_001205	cytochrome family subfamily polypeptide 2	AT4G39950.1	300	20	2.2e-49	0.6465
XLOC_010987	Lus10035293			Lus10035293	rhicadhesin receptor					scaffold151:101675-102347	water	fusarium	OK	0	2.60921	0.25	2.85921	11.4368	3.51562	5e-05	0.00317574	yes	XLOC_010987	gl21_orysj germin-like protein 2-1 os=oryza sativa japonica gn=os02g0491600 pe=3 sv=1	672	20	1.1e-80	0.7285	XLOC_010987	b9sb16_riccorhicadhesin os=ricinus communis gn=rcom_1336550 pe=4 sv=1	672	20	1.2e-91	0.802	XLOC_010987	germin-like protein 2-1	XP_011075129.1	672	20	5.3e-92	0.804	XLOC_010987	RmlC-like cupins superfamily protein	AT5G39130.1	672	20	1.5e-72	0.6975
XLOC_000953	-									C7852853:2-242	water	fusarium	OK	11.6749	135.269	11.9249	135.519	11.3644	3.50645	5e-05	0.00317574	yes	XLOC_000953	---NA---	240	0	-	-	XLOC_000953	---NA---	240	0	-	-	XLOC_000953	---NA---	---NA---	240	0	-	-	XLOC_000953	---NA---	no_hit	240	0	-	-
XLOC_042941	Lus10010278			Lus10010278	xyloglucan-specific fungal endoglucanase inhibitor protein precursor					scaffold732:35043-36202	water	fusarium	OK	51.367	583.923	51.617	584.173	11.3175	3.50048	0.0001	0.00587778	yes	XLOC_042941	7sbg2_soybn basic 7s globulin 2 os=glycine max pe=1 sv=1	963	2	4.9e-21	0.615	XLOC_042941	g7iee7_medtrxyloglucanase-specific endoglucanase inhibitor protein os=medicago truncatula gn=mtr_1g072420 pe=4 sv=1	963	20	8.7e-63	0.783	XLOC_042941	basic 7s globulin-like	XP_002520766.1	963	20	6.9e-53	0.8005	XLOC_042941	eukaryotic aspartyl protease family protein	AT1G03220.1	963	2	1.2e-40	0.72
XLOC_015366	Lus10037792			Lus10037792	invertase inhibitor					scaffold196:1609668-1610217	water	fusarium	OK	0	2.57408	0.25	2.82408	11.2963	3.49778	5e-05	0.00317574	yes	XLOC_015366	cvif1_arath cell wall vacuolar inhibitor of fructosidase 1 os=arabidopsis thaliana gn=c vif1 pe=1 sv=1	549	1	4.2e-21	0.56	XLOC_015366	w9sgc6_9rosapectinesterase inhibitor os=morus notabilis gn=l484_004570 pe=4 sv=1	549	20	6.8e-26	0.5875	XLOC_015366	cell wall vacuolar inhibitor of fructosidase 1-like	2xqr	549	20	6.2e-26	0.5895	XLOC_015366	cell wall vacuolar inhibitor of fructosidase 1	AT1G47960.1	549	2	3.1e-22	0.56
XLOC_044345	Lus10005262			Lus10005262	short chain alcohol					scaffold773:215024-215855	water	fusarium	OK	0.943639	13.1987	1.19364	13.4487	11.267	3.49403	5e-05	0.00317574	yes	XLOC_044345	sild_forin secoisolariciresinol dehydrogenase os=forsythia intermedia pe=1 sv=1	831	20	1.5e-89	0.648	XLOC_044345	b9iiq3_poptralcohol dehydroge family protein os=populus trichocarpa gn=poptr_0016s07480g pe=3 sv=1	831	20	1.1e-128	0.807	XLOC_044345	secoisolariciresinol dehydrogenase-like	XP_011043648.1	831	20	9.5e-129	0.8195	XLOC_044345	nad -binding rossmann-fold superfamily protein	AT3G51680.1	831	20	2.2e-75	0.5885
XLOC_016087	Lus10004733			Lus10004733	membrane channel like protein					scaffold2057:85763-87116	water	fusarium	OK	1.12451	15.1352	1.37451	15.3852	11.1932	3.48455	5e-05	0.00317574	yes	XLOC_016087	tip_antma probable aquaporin tip-type os=antirrhinum majus gn=dip pe=2 sv=1	753	20	5.3e-118	0.8255	XLOC_016087	k4c6q6_sollctonoplast intrinsic protein 23 os=solanum lycopersicum gn= pe=2 sv=1	753	20	1.1e-118	0.9115	XLOC_016087	probable aquaporin tip-type rb7-18c	NP_001274703.1	753	20	1e-118	0.915	XLOC_016087	aquaporin-like superfamily protein	AT4G17340.1	753	20	2.1e-113	0.6635
XLOC_008857	Lus10027989			Lus10027989	peroxidase					scaffold132:204375-206402	water	fusarium	OK	4.40215	51.7862	4.65215	52.0362	11.1854	3.48355	5e-05	0.00317574	yes	XLOC_008857	pere5_armru peroxidase e5 os=armoracia rusticana gn=hrpe5 pe=1 sv=1	1083	20	5.1e-135	0.7275	XLOC_008857	q42905_linusperoxidase os=linum usitatissimum gn=flxper1 pe=2 sv=1	1083	20	0	0.7955	XLOC_008857	peroxidase 15-like	s60054peroxidase (ec ) a3a precursor - japanese aspen x large-toothed aspen	1083	20	0	0.801	XLOC_008857	peroxidase superfamily protein	AT5G06720.1	1083	20	5.1e-136	0.691
XLOC_009756	Lus10004711			Lus10004711	glycerol-3-phosphate acyltransferase					scaffold1421:189505-191313	water	fusarium	OK	1.33937	17.5067	1.58937	17.7567	11.1722	3.48184	5e-05	0.00317574	yes	XLOC_009756	gpat5_arath glycerol-3-phosphate acyltransferase 5 os=arabidopsis thaliana gn=gpat5 pe=1 sv=1	1482	8	0	0.6725	XLOC_009756	b9t011_riccoer glycerol-phosphate acyltransferase os=ricinus communis gn=rcom_0040840 pe=4 sv=1	1482	20	0	0.834	XLOC_009756	glycerol-3-phosphate acyltransferase 5	XP_002531580.1	1482	20	0	0.8395	XLOC_009756	glycerol-3-phosphate acyltransferase 5	AT3G11430.1	1482	9	0	0.6778
XLOC_040370	Lus10015643			Lus10015643	auxin-binding protein abp19a-like					scaffold630:227292-227925	water	fusarium	OK	0	2.52566	0.25	2.77566	11.1026	3.47283	5e-05	0.00317574	yes	XLOC_040370	ab19a_prupe auxin-binding protein abp19a os=prunus persica gn=abp19a pe=3 sv=1	633	20	5.1e-61	0.6165	XLOC_040370	b9s5q9_riccoauxin-binding protein os=ricinus communis gn=rcom_0652470 pe=4 sv=1	633	20	8.3e-69	0.674	XLOC_040370	auxin-binding protein abp19a	XP_012068881.1	633	20	7.6e-69	0.68	XLOC_040370	RmlC-like cupins superfamily protein	AT5G20630.1	633	20	9e-57	0.5785
XLOC_003576	Lus10000193			Lus10000193	chitinase					C8370621:1755-2133	water	fusarium	OK	45.3732	495.943	45.6232	496.193	10.8759	3.44306	5e-05	0.00317574	yes	XLOC_003576	chi2_brana endochitinase ch25 os=brassica napus pe=2 sv=1	378	20	1.6e-63	0.8175	XLOC_003576	b9s6s0_riccoclass i os=ricinus communis gn=rcom_0872340 pe=4 sv=1	378	20	7.1e-65	0.851	XLOC_003576	class i	XP_002521689.1	378	20	6.5e-65	0.8525	XLOC_003576	chitinase family protein	AT3G12500.1	378	13	3.9e-60	0.58
XLOC_049760	Lus10023375			Lus10023375	reticuline oxidase-like					scaffold98:769672-771286	water	fusarium	OK	16.9306	185.785	17.1806	186.035	10.8282	3.43672	5e-05	0.00317574	yes	XLOC_049760	retol_arath reticuline oxidase-like protein os=arabidopsis thaliana gn=at4g20830 pe=1 sv=2	1614	10	9.1e-152	0.589	XLOC_049760	b9saz1_riccoreticuline os=ricinus communis gn=rcom_1334900 pe=4 sv=1	1614	20	0	0.7785	XLOC_049760	reticuline oxidase-like protein	XP_002523151.1	1614	20	0	0.787	XLOC_049760	fad-binding berberine family protein	AT1G30700.1	1614	20	0	0.6815
XLOC_002669	-									C8214479:2-293	water	fusarium	OK	10.1193	109.399	10.3693	109.649	10.5744	3.4025	5e-05	0.00317574	yes	XLOC_002669	lox21_soltu linoleate 13s-lipoxygenase 2- chloroplastic os=solanum tuberosum gn= pe=1 sv=1	291	8	1.1e-17	0.585	XLOC_002669	b9ri72_riccolipoxygenase os=ricinus communis gn=rcom_1576670 pe=3 sv=1	291	20	6.6e-21	0.668	XLOC_002669	linoleate 13s-lipoxygenase 2- chloroplastic-like	XP_002513441.1	291	20	6e-21	0.6685	XLOC_002669	lipoxygenase 2	AT3G45140.1	291	3	3.9e-15	0.5767
XLOC_045365	Lus10013937			Lus10013937	conserved protein similar to XP_002522549					scaffold820:151043-152711	water	fusarium	OK	0.20053	4.4397	0.45053	4.6897	10.4093	3.3798	0.0005	0.0222448	yes	XLOC_045365	---NA---	1668	0	-	-	XLOC_045365	a0a068tkq4_cofcacoffea canephora dh200=94 genomic scaffold_1 os=coffea canephora gn=gscoc_t00013876001 pe=4 sv=1	1668	20	0	0.7515	XLOC_045365	conserved hypothetical protein	XP_002522549.1	1668	20	0	0.7555	XLOC_045365	unknown protein; Has 209 Blast hits to 205 proteins in 54 species: Archae - 0; Bacteria - 17; Metazoa - 2; Fungi - 150; Plants - 40; Viruses - 0; Other Eukaryotes - 0 (source: NCBI BLink).	AT4G18540.1	1668	1	5.7e-163	0.63
XLOC_041173	Lus10034838			Lus10034838	"monoxygenase, putative "					scaffold66:865534-867019	water	fusarium	OK	3.39581	37.2224	3.64581	37.4724	10.2782	3.36152	5e-05	0.00317574	yes	XLOC_041173	hpxo_klep7 fad-dependent urate hydroxylase os=klebsiella pneumoniae pneumoniae (strain atcc 700721 mgh 78578) gn=hpxo pe=1 sv=1	1266	8	6.1e-18	0.4263	XLOC_041173	os=ricinus communis gn=rcom_0009590 pe=4 sv=1	1266	20	1.1e-172	0.738	XLOC_041173	zeaxanthin chloroplastic-like	XP_002530077.1	1266	20	1e-172	0.759	XLOC_041173	fad nad -binding oxidoreductase family protein	AT4G38540.1	1266	9	1.4e-77	0.5289
XLOC_006201	Lus10017269									scaffold117:479072-479669	water	fusarium	OK	2.43197	27.2284	2.68197	27.4784	10.2456	3.35693	5e-05	0.00317574	yes	XLOC_006201	---NA---	597	0	-	-	XLOC_006201	---NA---	597	0	-	-	XLOC_006201	---NA---	---NA---	597	0	-	-	XLOC_006201	---NA---	no_hit	597	0	-	-
XLOC_045430	Lus10013936			Lus10013936	phospholipase a1-iigamma-like					scaffold820:148136-149719	water	fusarium	OK	50.4269	516.707	50.6769	516.957	10.201	3.35064	5e-05	0.00317574	yes	XLOC_045430	dsel_arath phospholipase a1-iigamma os=arabidopsis thaliana gn=dsel pe=1 sv=1	1164	20	9.3e-114	0.575	XLOC_045430	a0a061glt6_theccalpha beta-hydrolases superfamily os=theobroma cacao gn=tcm_029735 pe=4 sv=1	1164	20	5.6e-146	0.669	XLOC_045430	phospholipase a1-iigamma-like	XP_011047741.1	1164	20	9.1e-148	0.679	XLOC_045430	alpha beta-hydrolases superfamily protein	AT4G18550.1	1164	14	6.9e-115	0.5336
XLOC_006018	Lus10001144									scaffold1163:46859-49491	water	fusarium	OK	0.508502	7.47885	0.758502	7.72885	10.1896	3.34903	5e-05	0.00317574	yes	XLOC_006018	---NA---	1326	0	-	-	XLOC_006018	a0a078gcm6_brana 06g02650d protein os=brassica napus gn= 06g02650d pe=4 sv=1	1326	20	2e-19	0.651	XLOC_006018	myosin heavy skeletal muscle-like	XP_011047993.1	1326	20	3e-22	0.6255	XLOC_006018	unknown protein; INVOLVED IN: biological_process unknown; LOCATED IN: chloroplast; EXPRESSED IN: 22 plant structures; EXPRESSED DURING: 13 growth stages; BEST Arabidopsis thaliana protein match is: unknown protein (TAIR:AT3G20350.1); Has 21445 Blast hits to 15134 proteins in 1325 species: Archae - 461; Bacteria - 2309; Metazoa - 11052; Fungi - 1737; Plants - 1035; Viruses - 42; Other Eukaryotes -…	AT1G50660.1	1326	2	1.1e-20	0.71
XLOC_018638	Lus10006923			Lus10006923	ent-kaurene synthase					scaffold249:218149-222054	water	fusarium	OK	1.71426	19.7601	1.96426	20.0101	10.1871	3.34867	5e-05	0.00317574	yes	XLOC_018638	ksb_cucma ent-kaur-16-ene chloroplastic os=cucurbita maxima pe=1 sv=1	2464	20	0	0.5645	XLOC_018638	b9t625_riccoent-kaurene synthase os=ricinus communis gn=rcom_0306870 pe=4 sv=1	2464	20	0	0.6495	XLOC_018638	ent-kaur-16-ene chloroplastic isoform x1	XP_012068527.1	2464	20	0	0.65	XLOC_018638	terpenoid cyclases protein prenyltransferases superfamily protein	AT1G79460.1	2464	20	9.4e-180	0.439
XLOC_038084	Lus10036550			Lus10036550	benzoate carboxyl					scaffold57:1182612-1184571	water	fusarium	OK	1.10206	13.4312	1.35206	13.6812	10.1188	3.33896	5e-05	0.00317574	yes	XLOC_038084	samt_clabr salicylate carboxymethyltransferase os=clarkia breweri gn=samt pe=1 sv=1	1116	20	5.2e-116	0.576	XLOC_038084	b9s6c3_riccobenzoate carboxyl os=ricinus communis gn=rcom_0534990 pe=4 sv=1	1116	20	6.3e-136	0.6895	XLOC_038084	salicylate o-methyltransferase	KDP44576.1	1116	20	5.8e-136	0.7	XLOC_038084	s-adenosyl-l-methionine-dependent methyltransferases superfamily protein	AT3G11480.1	1116	20	1.9e-78	0.5225
XLOC_008153	Lus10000527			Lus10000527	conserved protein similar to XP_002298258					scaffold1267:22638-27264	water	fusarium	OK	23.9352	244.445	24.1852	244.695	10.1176	3.33879	0.0001	0.00587778	yes	XLOC_008153	---NA---	394	0	-	-	XLOC_008153	W9QQF0_9ROSAUncharacterized protein OS=Morus notabilis GN=L484_008126 PE=4 SV=1	394	10	2.4e-15	0.696	XLOC_008153	hypothetical protein L484_008126	XP_010088391.1	394	11	2.2e-15	0.6927	XLOC_008153	---NA---	no_hit	394	0	-	-
XLOC_027206	Lus10025255			Lus10025255	cationic peroxidase 1					scaffold339:205752-207698	water	fusarium	OK	1.64606	18.8049	1.89606	19.0549	10.0497	3.32909	5e-05	0.00317574	yes	XLOC_027206	per70_maize peroxidase 70 os=zea mays gn=per70 pe=1 sv=1	990	20	1.9e-97	0.682	XLOC_027206	a0a061eqa8_theccperoxidase superfamily protein os=theobroma cacao gn=tcm_019760 pe=3 sv=1	990	20	1.6e-134	0.836	XLOC_027206	cationic peroxidase 1-like	XP_012089710.1	990	20	1.4e-134	0.841	XLOC_027206	peroxidase superfamily protein	AT5G05340.1	990	20	3.9e-93	0.647
XLOC_020586	Lus10041830			Lus10041830	chitinase					scaffold272:1967137-1968636	water	fusarium	OK	73.567	737.273	73.817	737.523	9.99124	3.32066	5e-05	0.00317574	yes	XLOC_020586	chix_pea endochitinase os=pisum sativum pe=2 sv=1	963	20	1.6e-149	0.7595	XLOC_020586	b8xr33_9rosachitinase os=malus hupehensis pe=2 sv=1	963	20	3.4e-155	0.784	XLOC_020586	class i chitinase	XP_012065354.1	963	20	3.1e-155	0.7875	XLOC_020586	chitinase family protein	AT3G12500.1	963	15	7.4e-136	0.5367
XLOC_041622	Lus10042731			Lus10042731	nac domain containing					scaffold67:1776619-1778490	water	fusarium	OK	2.29371	24.9671	2.54371	25.2171	9.91351	3.3094	5e-05	0.00317574	yes	XLOC_041622	nac2_arath nac domain-containing protein 2 os=arabidopsis thaliana gn=nac002 pe=2 sv=2	1678	20	4.3e-141	0.7075	XLOC_041622	b9s2x2_ricconac domain-containing os=ricinus communis gn=rcom_0563350 pe=4 sv=1	1678	20	5.9e-146	0.7725	XLOC_041622	nac domain-containing protein 2	XP_002520341.1	1678	20	5.4e-146	0.775	XLOC_041622	nac (no apical meristem) domain transcriptional regulator superfamily protein	AT1G01720.1	1678	20	3.2e-142	0.6985
XLOC_014851	Lus10030078			Lus10030078	eg45-like domain containing protein					scaffold19:436042-436600	water	fusarium	OK	0	2.22652	0.25	2.47652	9.90608	3.30831	5e-05	0.00317574	yes	XLOC_014851	egc_citja eg45-like domain containing protein os=citrus jambhiri gn= p12 pe=1 sv=1	474	2	1.4e-18	0.51	XLOC_014851	a0a068uy69_cofcacoffea canephora dh200=94 genomic scaffold_75 os=coffea canephora gn=gscoc_t00038454001 pe=4 sv=1	474	20	4.5e-56	0.8075	XLOC_014851	eg45-like domain containing protein	XP_002524475.1	474	20	2.3e-55	0.8385	XLOC_014851	plant natriuretic peptide a	AT2G18660.1	474	1	2.2e-16	0.49
XLOC_044753	Lus10022762			Lus10022762	cytochrome p450					scaffold8:2760-4420	water	fusarium	OK	11.9611	119.989	12.2111	120.239	9.8467	3.29964	5e-05	0.00317574	yes	XLOC_044753	c82c4_arath cytochrome p450 82c4 os=arabidopsis thaliana gn=cyp82c4 pe=2 sv=1	1587	20	6.3e-149	0.5765	XLOC_044753	b9sym5_riccocytochrome os=ricinus communis gn=rcom_1417700 pe=3 sv=1	1587	20	0	0.6755	XLOC_044753	cytochrome p450 cyp82d47-like	XP_012085047.1	1587	20	0	0.6895	XLOC_044753	cytochrome family subfamily polypeptide 2	AT4G31940.1	1587	20	4.7e-150	0.546
XLOC_035996	Lus10003148			Lus10003148	cytochrome p450					scaffold490:22119-24106	water	fusarium	OK	12.37	123.244	12.62	123.494	9.78558	3.29066	5e-05	0.00317574	yes	XLOC_035996	c82c4_arath cytochrome p450 82c4 os=arabidopsis thaliana gn=cyp82c4 pe=2 sv=1	1575	20	7.3e-135	0.5655	XLOC_035996	b9sym5_riccocytochrome os=ricinus communis gn=rcom_1417700 pe=3 sv=1	1575	20	5.4e-176	0.669	XLOC_035996	cytochrome p450 cyp82d47-like	XP_012085047.1	1575	20	4.9e-176	0.684	XLOC_035996	cytochrome family subfamily polypeptide 2	AT4G31940.1	1575	20	5.5e-136	0.5395
XLOC_008741	Lus10007910			Lus10007910	1-aminocyclopropane-1-carboxylate synthase					scaffold1317:252260-255015	water	fusarium	OK	0.278755	4.89385	0.528755	5.14385	9.72823	3.28218	5e-05	0.00317574	yes	XLOC_008741	1a11_prumu 1-aminocyclopropane-1-carboxylate synthase 1 os=prunus mume gn=acs1 pe=2 sv=1	1518	20	0	0.7565	XLOC_008741	q9mb75_popca1-aminocyclopropane-1-carboxylate synthase os=populus canadensis gn=peacs-2 pe=2 sv=1	1518	20	0	0.797	XLOC_008741	1-aminocyclopropane-1-carboxylate synthase	XP_012083309.1	1518	20	0	0.7985	XLOC_008741	alanine-2-oxoglutarate aminotransferase 2	AT3G61510.1	1518	20	0	0.613
XLOC_046021	Lus10040474			Lus10040474	aldehyde oxidase					scaffold86:2074306-2082057	water	fusarium	OK	1.37785	15.517	1.62785	15.767	9.68578	3.27587	5e-05	0.00317574	yes	XLOC_046021	aldo2_arath indole-3-acetaldehyde oxidase os=arabidopsis thaliana gn=aao2 pe=1 sv=2	4444	20	0	0.6055	XLOC_046021	b9rq25_riccoaldehyde os=ricinus communis gn=rcom_0952150 pe=4 sv=1	4444	20	0	0.7385	XLOC_046021	indole-3-acetaldehyde oxidase-like	XP_011044020.1	4444	20	0	0.7415	XLOC_046021	aldehyde oxidase 1	AT3G43600.1	4444	9	0	0.6789
XLOC_045735	Lus10004908			Lus10004908	momilactone a synthase-like					scaffold858:56256-57347	water	fusarium	OK	6.616	66.2176	6.866	66.4676	9.68069	3.27511	5e-05	0.00317574	yes	XLOC_045735	sild_forin secoisolariciresinol dehydrogenase os=forsythia intermedia pe=1 sv=1	1003	20	5.9e-57	0.582	XLOC_045735	w9s0c3_9rosamomilactone a synthase os=morus notabilis gn=l484_018863 pe=4 sv=1	1003	20	1.1e-71	0.715	XLOC_045735	secoisolariciresinol dehydrogenase-like	XP_012074416.1	1003	20	9.7e-72	0.7155	XLOC_045735	nad -binding rossmann-fold superfamily protein	AT3G51680.1	1003	20	4.8e-49	0.5495
XLOC_006343	Lus10002576			Lus10002576	tify 9					scaffold1179:74453-76983	water	fusarium	OK	5.98887	60.0964	6.23887	60.3464	9.67265	3.27391	5e-05	0.00317574	yes	XLOC_006343	tif9_arath protein tify 9 os=arabidopsis thaliana gn=tify9 pe=1 sv=1	1171	3	7.8e-27	0.5433	XLOC_006343	a0a061e5t9_theccjasmonate-zim-domain protein os=theobroma cacao gn=tcm_008419 pe=4 sv=1	1171	20	9.5e-36	0.547	XLOC_006343	protein tify 9-like	XP_012088739.1	1171	20	8.7e-36	0.543	XLOC_006343	jasmonate-zim-domain protein 10	AT5G13220.1	1171	8	5.8e-28	0.5325
XLOC_019831	Lus10030945			Lus10030945	nitrate transporter -like					scaffold261:149818-154875	water	fusarium	OK	16.3119	158.901	16.5619	159.151	9.60947	3.26446	5e-05	0.00317574	yes	XLOC_019831	ptr14_arath protein nrt1 ptr family os=arabidopsis thaliana gn= pe=1 sv=2	2403	20	0	0.611	XLOC_019831	b9s1i2_riccopeptide os=ricinus communis gn=rcom_0865220 pe=4 sv=1	2403	20	0	0.876	XLOC_019831	protein nrt1 ptr family	XP_002519847.1	2403	20	0	0.882	XLOC_019831	major facilitator superfamily protein	AT1G32450.1	2403	20	0	0.6115
XLOC_048027	-									scaffold906:700522-700960	water	fusarium	OK	1.30383	14.6525	1.55383	14.9025	9.59082	3.26165	0.0013	0.0483643	yes	XLOC_048027	c94c1_arath cytochrome p450 94c1 os=arabidopsis thaliana gn=cyp94c1 pe=2 sv=1	438	4	2.8e-30	0.7125	XLOC_048027	b9sst9_riccocytochrome os=ricinus communis gn=rcom_0792010 pe=3 sv=1	438	20	3e-30	0.808	XLOC_048027	cytochrome p450 94c1-like	XP_006361448.1	438	20	2.7e-30	0.813	XLOC_048027	cytochrome family subfamily polypeptide 1	AT2G27690.1	438	11	2.1e-31	0.7055
XLOC_006787	Lus10006549	Lus10006550		Lus10006549	"Rhicadhesin receptor precursor, putative "	Lus10006550	rhicadhesin receptor			scaffold1202:67098-68232	water	fusarium	OK	219.239	2104.02	219.489	2104.27	9.58713	3.2611	0.00075	0.0310426	yes	XLOC_006787	gl116_arath germin-like protein subfamily 1 member 16 os=arabidopsis thaliana gn=at5g39130 pe=2 sv=1	971	20	4.8e-55	0.787	XLOC_006787	b9h1m9_poptrgermin-like protein 1 os=populus trichocarpa gn=poptr_0004s18670g pe=4 sv=1	971	20	1.5e-57	0.8015	XLOC_006787	#NAME?	XP_002306210.1	971	20	1.6e-57	0.8015	XLOC_006787	RmlC-like cupins superfamily protein	AT5G39130.1	971	20	4.3e-56	0.7855
XLOC_011948	Lus10040652			Lus10040652	mip tip subfamily					scaffold156:876811-878224	water	fusarium	OK	0	2.14403	0.25	2.39403	9.57612	3.25944	5e-05	0.00317574	yes	XLOC_011948	tip32_arath probable aquaporin tip3-2 os=arabidopsis thaliana gn=tip3-2 pe=2 sv=1	771	20	7.3e-126	0.727	XLOC_011948	b9si44_riccotonoplast intrinsic os=ricinus communis gn=rcom_0612670 pe=3 sv=1	771	20	5.1e-141	0.872	XLOC_011948	probable aquaporin tip3-2	XP_002525663.1	771	20	4.6e-141	0.8905	XLOC_011948	aquaporin-like superfamily protein	AT1G17810.1	771	20	5.4e-127	0.616
XLOC_012235	-									scaffold1578:433300-433500	water	fusarium	OK	17.7245	171.179	17.9745	171.429	9.53734	3.25359	0.0001	0.00587778	yes	XLOC_012235	---NA---	200	0	-	-	XLOC_012235	---NA---	200	0	-	-	XLOC_012235	---NA---	---NA---	200	0	-	-	XLOC_012235	---NA---	no_hit	200	0	-	-
XLOC_009065	Lus10002670	Lus10002671		Lus10002670	cytochrome P450	Lus10002671	cytochrome p450			scaffold1347:16571-18635	water	fusarium	OK	0.819821	9.95046	1.06982	10.2005	9.53474	3.25319	5e-05	0.00317574	yes	XLOC_009065	c71b2_arath cytochrome p450 71b2 os=arabidopsis thaliana gn=cyp71b2 pe=2 sv=2	1490	20	2.7e-42	0.7165	XLOC_009065	a0a078j9s1_brana 01g34770d protein os=brassica napus gn= 01g34770d pe=4 sv=1	1490	20	5.4e-75	0.7535	XLOC_009065	cytochrome p450 71b35-like	KDP34567.1	1490	20	5.5e-75	0.7395	XLOC_009065	cytochrome family subfamily polypeptide 2	AT1G13080.1	1490	20	2.4e-43	0.7175
XLOC_030337	Lus10029204			Lus10029204	zinc finger					scaffold376:1071048-1071756	water	fusarium	OK	1.31056	14.5607	1.56056	14.8107	9.49063	3.2465	5e-05	0.00317574	yes	XLOC_030337	---NA---	708	0	-	-	XLOC_030337	a0a061e6r5_theccc2h2 and c2hc zinc fingers superfamily os=theobroma cacao gn=tcm_010176 pe=4 sv=1	708	7	5.8e-13	0.5857	XLOC_030337	zinc finger protein 5	AIY30133.1	708	20	1.4e-13	0.572	XLOC_030337	---NA---	no_hit	708	0	-	-
XLOC_019820	Lus10030931			Lus10030931	major pollen allergen ory s 1					scaffold261:55041-56462	water	fusarium	OK	6.10597	59.9452	6.35597	60.1952	9.47066	3.24346	5e-05	0.00317574	yes	XLOC_019820	exlb1_orysj expansin-like b1 os=oryza sativa japonica gn=exlb1 pe=2 sv=2	777	20	9.4e-108	0.5415	XLOC_019820	b9ss10_riccomajor pollen allergen ory s os=ricinus communis gn=rcom_0519640 pe=3 sv=1	777	20	1.9e-154	0.8785	XLOC_019820	expansin-like b1	XP_012075037.1	777	20	1.8e-154	0.89	XLOC_019820	expansin-like a3	AT4G17030.1	777	20	4.5e-56	0.5
XLOC_007389	Lus10042371			Lus10042371	polygalacturonase					scaffold123:1877139-1880627	water	fusarium	OK	0.636797	8.07497	0.886797	8.32497	9.38768	3.23077	5e-05	0.00317574	yes	XLOC_007389	pglr_actde polygalacturonase os=actinidia deliciosa pe=2 sv=1	1701	20	2.9e-168	0.64	XLOC_007389	os=ricinus communis gn=rcom_0750280 pe=3 sv=1	1701	20	2.2e-180	0.7725	XLOC_007389	polygalacturonase	XP_002529616.1	1701	20	2e-180	0.7735	XLOC_007389	pectin lyase-like superfamily protein	AT3G07970.1	1701	20	4.4e-136	0.612
XLOC_022333	Lus10041324			Lus10041324	ripening-related protein grip22					scaffold280:1951402-1952934	water	fusarium	OK	0	2.06714	0.25	2.31714	9.26856	3.21235	5e-05	0.00317574	yes	XLOC_022333	kiwel_actde kiwellin os=actinidia deliciosa pe=1 sv=1	756	9	3.2e-68	0.66	XLOC_022333	g8a171_medtrripening related protein family os=medicago truncatula gn=mtr_2g095130 pe=4 sv=1	756	20	4.2e-76	0.6325	XLOC_022333	kiwellin-like	XP_003638071.1	756	20	3.8e-76	0.631	XLOC_022333	---NA---	no_hit	756	0	-	-
XLOC_031480	Lus10029807	Lus10029808		Lus10029808	putative Myb family transcription factor At1g14600-like					scaffold416:98228-112172	water	fusarium	OK	1.14943	12.7022	1.39943	12.9522	9.25534	3.21029	0.0003	0.0151637	yes	XLOC_031480	mybf_arath myb family transcription factor at1g14600 os=arabidopsis thaliana gn=at1g14600 pe=2 sv=2	966	7	6.9e-19	0.6486	XLOC_031480	q7xcl9_orysjmyb-like dna-binding shaqkyf class family protein os=oryza sativa japonica gn=loc_os10g39550 pe=4 sv=2	966	20	5e-25	0.788	XLOC_031480	myb family transcription factor at1g14600-like	XP_006575636.1	966	20	4.5e-25	0.765	XLOC_031480	homeodomain-like superfamily protein	AT2G40260.1	966	20	3.6e-20	0.6545
XLOC_010237	Lus10012479			Lus10012479	conserved protein similar to XP_002313934					scaffold149:455876-456377	water	fusarium	OK	124.355	1145.04	124.605	1145.29	9.19136	3.20028	5e-05	0.00317574	yes	XLOC_010237	pr12_horvu pathogenesis-related protein prb1-2 os=hordeum vulgare pe=2 sv=1	501	20	3.2e-46	0.667	XLOC_010237	u5g0f8_poptrpathogenesis-related family protein os=populus trichocarpa gn=poptr_0009s08670g pe=4 sv=1	501	20	3.1e-53	0.7555	XLOC_010237	pathogenesis-related protein 1-like	XP_006486822.1	501	20	1.2e-54	0.772	XLOC_010237	cap (cysteine-rich secretory antigen and pathogenesis-related 1 protein) superfamily protein	AT2G14610.1	501	20	5.6e-47	0.634
XLOC_004689	Lus10006302			Lus10006302	thaumatin-like protein					scaffold1072:6958-7651	water	fusarium	OK	29.35	269.549	29.6	269.799	9.11483	3.18822	5e-05	0.00317574	yes	XLOC_004689	p21_soybn protein p21 os=glycine max pe=1 sv=1	693	20	2.7e-105	0.7695	XLOC_004689	a0a061g4b5_theccosmotin 34 os=theobroma cacao gn=tcm_016208 pe=4 sv=1	693	20	2.3e-116	0.867	XLOC_004689	thaumatin-like protein	XP_007040164.1	693	20	2.1e-116	0.88	XLOC_004689	pathogenesis-related thaumatin superfamily protein	AT4G11650.1	693	20	1.6e-95	0.539
XLOC_043917	Lus10017579			Lus10017579	vacuolar protein sorting-associated protein					scaffold765:42175-43816	water	fusarium	OK	1.07617	11.8152	1.32617	12.0652	9.09778	3.18551	5e-05	0.00317574	yes	XLOC_043917	---NA---	1641	0	-	-	XLOC_043917	a0a072v933_medtrduf946 family protein os=medicago truncatula gn=mtr_2g067640 pe=4 sv=1	1641	20	0	0.6725	XLOC_043917	duf946 family protein	XP_011008815.1	1641	20	0	0.677	XLOC_043917	Plant protein of unknown function (DUF946)	AT2G44260.1	1641	9	0	0.6256
XLOC_010025	Lus10025691			Lus10025691	ring finger					scaffold145:1016693-1017380	water	fusarium	OK	0.816865	9.36465	1.06686	9.61465	9.01206	3.17186	0.00025	0.012924	yes	XLOC_010025	bbr_arath e3 ubiquitin ligase big brother-related os=arabidopsis thaliana gn=bbr pe=2 sv=1	687	2	8.7e-16	0.63	XLOC_010025	b9s2x1_riccoring finger os=ricinus communis gn=rcom_0563340 pe=4 sv=1	687	20	1.7e-20	0.6475	XLOC_010025	e3 ubiquitin ligase big brother-related	XP_012078366.1	687	20	1.5e-20	0.6415	XLOC_010025	ring u-box superfamily protein	AT3G47180.1	687	10	2.5e-17	0.606
XLOC_006059	Lus10013732			Lus10013732	conserved protein similar to XP_002331924					scaffold1168:253532-254168	water	fusarium	OK	4.01851	37.9136	4.26851	38.1636	8.94073	3.16039	5e-05	0.00317574	yes	XLOC_006059	mira_syndu miraculin os=synsepalum dulcificum pe=1 sv=3	636	20	4.1e-47	0.5055	XLOC_006059	d1kfl8_9rosikunitz-type protease inhibitor kpi-d12 os=populus trichocarpa x populus deltoides pe=2 sv=1	636	20	1.5e-59	0.6455	XLOC_006059	miraculin-like	XP_011072079.1	636	20	2.1e-60	0.6525	XLOC_006059	kunitz family trypsin and protease inhibitor protein	AT1G17860.1	636	4	7.1e-51	0.5425
XLOC_049302	Lus10002888			Lus10002888	desacetoxyvindoline 4-hydroxylase					scaffold970:36959-38146	water	fusarium	OK	1.98944	19.7576	2.23944	20.0076	8.9342	3.15934	5e-05	0.00317574	yes	XLOC_049302	acch1_arath 1-aminocyclopropane-1-carboxylate oxidase homolog 1 os=arabidopsis thaliana gn=at1g06620 pe=2 sv=1	1101	20	3e-115	0.612	XLOC_049302	a0a061elr3_thecc2-oxoglutarate and fe -dependent oxygenase superfamily isoform 1 os=theobroma cacao gn=tcm_020848 pe=3 sv=1	1101	20	6.6e-118	0.688	XLOC_049302	1-aminocyclopropane-1-carboxylate oxidase homolog 1-like	XP_010556889.1	1101	20	1.1e-122	0.691	XLOC_049302	2-oxoglutarate and fe -dependent oxygenase superfamily protein	AT1G06620.1	1101	20	2.2e-116	0.644
XLOC_010074	Lus10014869			Lus10014869	indole-3-acetic acid-amido synthetase					scaffold147:249878-252514	water	fusarium	OK	2.04649	20.1008	2.29649	20.3508	8.8617	3.14758	5e-05	0.00317574	yes	XLOC_010074	gh31_arath probable indole-3-acetic acid-amido synthetase os=arabidopsis thaliana gn= pe=2 sv=1	2113	20	0	0.6945	XLOC_010074	a0a061dnp2_theccauxin-responsive gh3 family protein os=theobroma cacao gn=tcm_000723 pe=4 sv=1	2113	20	0	0.8045	XLOC_010074	probable indole-3-acetic acid-amido synthetase	XP_007047426.1	2113	20	0	0.807	XLOC_010074	auxin-responsive gh3 family protein	AT4G37390.1	2113	20	0	0.655
XLOC_041823	Lus10010545			Lus10010545	cytochrome p450					scaffold680:263426-266992	water	fusarium	OK	1.04403	10.9811	1.29403	11.2311	8.67917	3.11756	5e-05	0.00317574	yes	XLOC_041823	c71da_soybn cytochrome p450 71d10 os=glycine max gn=cyp71d10 pe=2 sv=1	1416	20	3.4e-135	0.6755	XLOC_041823	b9s9q2_riccocytochrome os=ricinus communis gn=rcom_0520560 pe=3 sv=1	1416	20	3.6e-157	0.7235	XLOC_041823	premnaspirodiene oxygenase-like	KDP39257.1	1416	20	3.3e-157	0.7235	XLOC_041823	cytochrome family subfamily polypeptide 22	AT3G26330.1	1416	20	7.6e-97	0.6005
XLOC_025955	-									scaffold319:347594-348636	water	fusarium	OK	1.05879	11.0813	1.30879	11.3313	8.65784	3.11401	0.00015	0.00837074	yes	XLOC_025955	---NA---	1042	0	-	-	XLOC_025955	---NA---	1042	0	-	-	XLOC_025955	---NA---	---NA---	1042	0	-	-	XLOC_025955	---NA---	no_hit	1042	0	-	-
XLOC_038527	Lus10010391			Lus10010391	indole-3-acetic acid-amido synthetase					scaffold583:208751-211604	water	fusarium	OK	5.87075	52.7187	6.12075	52.9687	8.65396	3.11336	5e-05	0.00317574	yes	XLOC_038527	gh33_arath indole-3-acetic acid-amido synthetase os=arabidopsis thaliana gn= pe=1 sv=1	2460	20	0	0.7235	XLOC_038527	e2fhl2_9rosigh3 os=dimocarpus longan gn=gh3-2 pe=2 sv=1	2460	20	0	0.837	XLOC_038527	probable indole-3-acetic acid-amido synthetase	XP_007199763.1	2460	20	0	0.84	XLOC_038527	auxin-responsive gh3 family protein	AT4G37390.1	2460	20	0	0.6915
XLOC_049574	-									scaffold977:905566-906341	water	fusarium	OK	7.07272	62.6777	7.32272	62.9277	8.59349	3.10324	5e-05	0.00317574	yes	XLOC_049574	---NA---	775	0	-	-	XLOC_049574	---NA---	775	0	-	-	XLOC_049574	---NA---	---NA---	775	0	-	-	XLOC_049574	---NA---	no_hit	775	0	-	-
XLOC_019022	Lus10043084			Lus10043084	late embryogenesis abundant hydroxyproline-rich glycoprotein					scaffold25:1060106-1060793	water	fusarium	OK	0.420683	5.29647	0.670683	5.54647	8.26988	3.04787	0.0012	0.0452543	yes	XLOC_019022	---NA---	687	0	-	-	XLOC_019022	a0a061ek34_theccharpin-induced os=theobroma cacao gn=tcm_019926 pe=4 sv=1	687	20	2.9e-53	0.703	XLOC_019022	harpin-induced 1	XP_011018925.1	687	20	2.1e-53	0.7085	XLOC_019022	late embryogenesis abundant hydroxyproline-rich glycoprotein family	AT3G54200.1	687	2	1.9e-35	0.605
XLOC_013277	-									scaffold167:155938-156993	water	fusarium	OK	1.30602	12.5944	1.55602	12.8444	8.25465	3.04521	5e-05	0.00317574	yes	XLOC_013277	---NA---	1055	0	-	-	XLOC_013277	---NA---	1055	0	-	-	XLOC_013277	---NA---	---NA---	1055	0	-	-	XLOC_013277	---NA---	no_hit	1055	0	-	-
XLOC_012270	Lus10024511			Lus10024511	osmotin-like protein					scaffold159:862405-863197	water	fusarium	OK	102.13	844.452	102.38	844.702	8.25065	3.04451	5e-05	0.00317574	yes	XLOC_012270	os13_solco osmotin-like protein osml13 os=solanum commersonii pe=2 sv=1	792	20	1.5e-110	0.754	XLOC_012270	q8guq2_linusosmotin-like protein linusitin os=linum usitatissimum pe=2 sv=1	792	20	1.4e-171	0.838	XLOC_012270	osmotin-like protein	AAO13658.1	792	20	1.3e-171	0.8495	XLOC_012270	pathogenesis-related thaumatin superfamily protein	AT4G11650.1	792	20	1.1e-104	0.557
XLOC_038009	Lus10036396			Lus10036396	1-aminocyclopropane-1-carboxylate synthase					scaffold57:447738-450020	water	fusarium	OK	0.187636	3.32728	0.437636	3.57728	8.1741	3.03106	0.0006	0.0259174	yes	XLOC_038009	1a11_prumu 1-aminocyclopropane-1-carboxylate synthase 1 os=prunus mume gn=acs1 pe=2 sv=1	1515	20	0	0.767	XLOC_038009	q9mb75_popca1-aminocyclopropane-1-carboxylate synthase os=populus canadensis gn=peacs-2 pe=2 sv=1	1515	20	0	0.815	XLOC_038009	1-aminocyclopropane-1-carboxylate synthase	BAA94600.1	1515	20	0	0.809	XLOC_038009	alanine-2-oxoglutarate aminotransferase 2	AT3G61510.1	1515	20	0	0.609
XLOC_020440	Lus10041546			Lus10041546	WRKY transcription factor					scaffold272:628882-632196	water	fusarium	OK	6.98157	58.0326	7.23157	58.2826	8.05947	3.01068	5e-05	0.00317574	yes	XLOC_020440	wrk75_arath probable wrky transcription factor 75 os=arabidopsis thaliana gn=wrky75 pe=2 sv=1	621	20	2.3e-51	0.7555	XLOC_020440	b9rbg1_riccowrky transcription os=ricinus communis gn=rcom_1676030 pe=4 sv=1	621	20	6e-57	0.9465	XLOC_020440	probable wrky transcription factor 75	XP_002509495.1	621	20	5.5e-57	0.948	XLOC_020440	wrky dna-binding protein 43	AT5G13080.1	621	20	1.7e-52	0.756
XLOC_007182	Lus10041973			Lus10041973	conserved protein similar to XP_002318336					scaffold123:188899-190895	water	fusarium	OK	6.40394	53.3148	6.65394	53.5648	8.05009	3.009	5e-05	0.00317574	yes	XLOC_007182	Y4597_ARATH Uncharacterized protein At4g15970 OS=Arabidopsis thaliana GN=At4g15970 PE=2 SV=1	1128	2	1.2e-79	0.59	XLOC_007182	c7si19_theha myb dna binding protein os=thellungiella halophila pe=4 sv=1	1128	20	2.2e-98	0.673	XLOC_007182	myb dna binding protein	XP_002318336.2	1128	20	2e-98	0.669	XLOC_007182	nucleotide-diphospho-sugar transferase family protein	AT1G14590.1	1128	11	9.9e-97	0.5973
XLOC_043636	Lus10036014			Lus10036014	mitochondrial phosphate transporter					scaffold76:707537-710300	water	fusarium	OK	2.14405	18.913	2.39405	19.163	8.00443	3.0008	5e-05	0.00317574	yes	XLOC_043636	mpcp3_arath mitochondrial phosphate carrier protein mitochondrial os=arabidopsis thaliana gn=mpt3 pe=1 sv=1	1899	14	9.5e-179	0.7107	XLOC_043636	b9ra83_riccomitochondrial phosphate carrier os=ricinus communis gn=rcom_1504210 pe=3 sv=1	1899	20	0	0.8725	XLOC_043636	mitochondrial phosphate transporter	XP_002511108.1	1899	20	0	0.8695	XLOC_043636	phosphate transporter 3 1	AT5G14040.1	1899	3	7.1e-180	0.81
XLOC_046952	Lus10022005									scaffold87:272154-276373	water	fusarium	OK	3.73671	31.6503	3.98671	31.9003	8.00166	3.0003	0.00045	0.0206385	yes	XLOC_046952	pur6_vigac phosphoribosylaminoimidazole chloroplastic os=vigna aconitifolia gn=purke pe=2 sv=1	1246	1	9.5e-15	0.58	XLOC_046952	b9i5l2_poptrphosphoribosylaminoimidazole carboxylase family protein os=populus trichocarpa gn=poptr_0013s04070g pe=4 sv=2	1246	20	4.1e-22	0.6245	XLOC_046952	phosphoribosylaminoimidazole chloroplastic isoform x1	XP_012089298.1	1246	20	1.8e-22	0.645	XLOC_046952	phosphoribosylaminoimidazole carboxylase family protein air carboxylase family protein	AT2G05140.1	1246	2	3.7e-20	0.58
XLOC_036199	Lus10007796			Lus10007796	membrane channel like protein					scaffold500:26188-43957	water	fusarium	OK	3.54778	30.104	3.79778	30.354	7.99256	2.99866	5e-05	0.00317574	yes	XLOC_036199	tip_antma probable aquaporin tip-type os=antirrhinum majus gn=dip pe=2 sv=1	753	20	1.2e-116	0.823	XLOC_036199	k4c6q6_sollctonoplast intrinsic protein 23 os=solanum lycopersicum gn= pe=2 sv=1	753	20	2.4e-117	0.908	XLOC_036199	probable aquaporin tip-type rb7-5a	NP_001274703.1	753	20	2.2e-117	0.9135	XLOC_036199	aquaporin-like superfamily protein	AT4G17340.1	753	20	4.6e-112	0.665
XLOC_018621	-									scaffold248:333381-333909	water	fusarium	OK	0	1.74088	0.25	1.99088	7.96352	2.99341	5e-05	0.00317574	yes	XLOC_018621	---NA---	528	0	-	-	XLOC_018621	---NA---	528	0	-	-	XLOC_018621	---NA---	---NA---	528	0	-	-	XLOC_018621	---NA---	no_hit	528	0	-	-
XLOC_026418	Lus10023140			Lus10023140	cytochrome p450					scaffold325:613685-615721	water	fusarium	OK	3.22692	27.329	3.47692	27.579	7.93202	2.98769	5e-05	0.00317574	yes	XLOC_026418	c71e7_manes 2-methylbutanal oxime monooxygenase os=manihot esculenta gn=cyp71e7 pe=1 sv=1	1422	20	0	0.6495	XLOC_026418	a0a061dse9_thecc4-hydroxyphenylacetaldehyde oxime os=theobroma cacao gn=tcm_001771 pe=3 sv=1	1422	20	0	0.703	XLOC_026418	4-hydroxyphenylacetaldehyde oxime monooxygenase-like	Q6XQ14.1	1422	20	0	0.7105	XLOC_026418	cytochrome family subfamily polypeptide 34	AT3G26300.1	1422	20	2.9e-151	0.6355
XLOC_006069	Lus10013749			Lus10013749	conserved protein similar to XP_002299130					scaffold1168:323083-324262	water	fusarium	OK	1.05598	10.0824	1.30598	10.3324	7.91161	2.98397	5e-05	0.00317574	yes	XLOC_006069	---NA---	936	0	-	-	XLOC_006069	protein os=malus x robusta gn= pe=4 sv=1	936	20	1.3e-139	0.772	XLOC_006069	transmembrane protein 45b-like	XP_012093327.1	936	20	1.2e-139	0.78	XLOC_006069	Family of unknown function (DUF716)	AT1G55230.1	936	7	7.4e-119	0.6071
XLOC_012539	-									scaffold16:544640-545036	water	fusarium	OK	5.68304	46.3899	5.93304	46.6399	7.86105	2.97472	5e-05	0.00317574	yes	XLOC_012539	---NA---	396	0	-	-	XLOC_012539	---NA---	396	0	-	-	XLOC_012539	---NA---	---NA---	396	0	-	-	XLOC_012539	---NA---	no_hit	396	0	-	-
XLOC_025399	Lus10034349			Lus10034349	conserved protein similar to XP_002311468					scaffold310:798522-801732	water	fusarium	OK	0.593744	6.38246	0.843744	6.63246	7.86075	2.97467	5e-05	0.00317574	yes	XLOC_025399	---NA---	1506	0	-	-	XLOC_025399	a0a072w1n5_medtrcore-2 i-branching enzyme os=medicago truncatula gn=mtr_1g110290 pe=4 sv=1	1506	20	6.9e-149	0.6895	XLOC_025399	PREDICTED: uncharacterized protein LOC105642058	XP_012082131.1	1506	20	5.2e-160	0.698	XLOC_025399	core-2 i-branching beta- -n-acetylglucosaminyltransferase family protein	AT1G68390.1	1506	20	2.1e-120	0.6155
XLOC_039433	Lus10025748									scaffold605:238801-239764	water	fusarium	OK	0	1.69617	0.25	1.94617	7.78468	2.96064	0.0005	0.0222448	yes	XLOC_039433	---NA---	327	0	-	-	XLOC_039433	---NA---	327	0	-	-	XLOC_039433	---NA---	---NA---	327	0	-	-	XLOC_039433	---NA---	no_hit	327	0	-	-
XLOC_016016	Lus10023753			Lus10023753	histone h2b					scaffold205:31320-31707	water	fusarium	OK	2.35131	19.9874	2.60131	20.2374	7.7797	2.95971	0.0002	0.0106824	yes	XLOC_016016	h2b_goshi histone h2b os=gossypium hirsutum gn=his2b pe=2 sv=3	387	20	1.2e-59	0.9875	XLOC_016016	w9sbt8_9rosahistone h2b os=morus notabilis gn=l484_011774 pe=3 sv=1	387	20	7e-58	1	XLOC_016016	histone h2b	XP_010267292.1	387	20	5.9e-58	1	XLOC_016016	histone superfamily protein	AT5G59910.1	387	11	3e-60	0.9745
XLOC_003110	-									C8284283:588-978	water	fusarium	OK	2.50459	20.8982	2.75459	21.1482	7.67744	2.94063	0.0005	0.0222448	yes	XLOC_003110	---NA---	390	0	-	-	XLOC_003110	---NA---	390	0	-	-	XLOC_003110	---NA---	---NA---	390	0	-	-	XLOC_003110	---NA---	no_hit	390	0	-	-
XLOC_016481	Lus10007049			Lus10007049	transcription factor bhlh120					scaffold2103:287313-289076	water	fusarium	OK	2.29375	19.2408	2.54375	19.4908	7.66223	2.93776	5e-05	0.00317574	yes	XLOC_016481	bh125_arath transcription factor bhlh125 os=arabidopsis thaliana gn=bhlh125 pe=2 sv=1	996	5	2.9e-19	0.544	XLOC_016481	a0a061g5t3_theccbasic helix-loop-helix dna-binding superfamily os=theobroma cacao gn=tcm_016133 pe=4 sv=1	996	20	2.6e-25	0.559	XLOC_016481	basic helix-loop-helix dna-binding superfamily	XP_007040061.1	996	20	2.6e-25	0.565	XLOC_016481	basic helix-loop-helix dna-binding superfamily protein	AT1G62975.1	996	5	2.6e-20	0.544
XLOC_047229	Lus10026173			Lus10026173	srg1					scaffold898:306-2995	water	fusarium	OK	1.8079	15.5074	2.0579	15.7574	7.65703	2.93678	5e-05	0.00317574	yes	XLOC_047229	srg1_arath protein srg1 os=arabidopsis thaliana gn=srg1 pe=2 sv=1	1140	20	1.1e-138	0.5695	XLOC_047229	b9ghe6_poptrsenescence-related gene 1 family protein os=populus trichocarpa gn=poptr_0001s39130g pe=3 sv=1	1140	20	9.5e-160	0.7555	XLOC_047229	protein srg1-like	XP_002300453.1	1140	20	8.7e-160	0.7625	XLOC_047229	2-oxoglutarate and fe -dependent oxygenase superfamily protein	AT1G17020.1	1140	20	8.4e-140	0.611
XLOC_007344	Lus10042281			Lus10042281	asparagine synthetase					scaffold123:1519272-1521764	water	fusarium	OK	1.57665	13.7206	1.82665	13.9706	7.64821	2.93512	5e-05	0.00317574	yes	XLOC_007344	asns1_arath asparagine synthetase	1767	20	0	0.834	XLOC_007344	g3g8k0_vitviasparagine synthetase os=vitis vinifera pe=2 sv=1	1767	20	0	0.9325	XLOC_007344	asparagine synthetase	NP_001268166.1	1767	20	0	0.936	XLOC_007344	glutamine-dependent asparagine synthase 1	AT3G47340.1	1767	7	0	0.92
XLOC_020625	Lus10041912			Lus10041912	flavanone 3-hydroxylase					scaffold272:2353684-2355648	water	fusarium	OK	0.783023	7.6321	1.03302	7.8821	7.63013	2.93171	5e-05	0.00317574	yes	XLOC_020625	fl3h_pethy -oxoglutarate 3-dioxygenase os=petunia hybrida gn=an3 pe=1 sv=1	1158	20	0	0.7185	XLOC_020625	a0a024cdl3_9rosiflavanone 3-hydroxylase os=viola x wittrockiana gn=f3h pe=2 sv=1	1158	20	0	0.913	XLOC_020625	-oxoglutarate 3-dioxygenase	XP_012065916.1	1158	20	0	0.9135	XLOC_020625	2-oxoglutarate and fe -dependent oxygenase superfamily protein	AT3G51240.1	1158	20	0	0.5925
XLOC_012402	Lus10024364			Lus10024364	conserved protein similar to XP_002309080					scaffold16:545148-546913	water	fusarium	OK	1.80768	15.448	2.05768	15.698	7.62898	2.93149	5e-05	0.00317574	yes	XLOC_012402	---NA---	1616	0	-	-	XLOC_012402	b9ifx0_poptrfringe-related family protein os=populus trichocarpa gn=poptr_0016s10490g pe=4 sv=1	1616	20	4.5e-162	0.782	XLOC_012402	fringe-related family protein	XP_007026944.1	1616	20	4.1e-162	0.785	XLOC_012402	fringe-related protein	AT2G37730.1	1616	13	1.6e-157	0.6592
XLOC_001184	-									C7928473:0-294	water	fusarium	OK	4.06722	32.5403	4.31722	32.7903	7.59523	2.92509	0.00035	0.0170441	yes	XLOC_001184	---NA---	294	0	-	-	XLOC_001184	---NA---	294	0	-	-	XLOC_001184	---NA---	---NA---	294	0	-	-	XLOC_001184	---NA---	no_hit	294	0	-	-
XLOC_036821	Lus10016305			Lus10016305	coiled-coil domain-containing protein					scaffold515:371793-373213	water	fusarium	OK	0.996221	9.16848	1.24622	9.41848	7.55763	2.91793	5e-05	0.00317574	yes	XLOC_036821	mcu2_arath calcium uniporter protein mitochondrial os=arabidopsis thaliana gn=at2g23790 pe=2 sv=1	1020	6	2.6e-77	0.6033	XLOC_036821	a0a072vdj2_medtrppr containing plant-like protein os=medicago truncatula gn=mtr_1g021955 pe=4 sv=1	1020	20	2.8e-112	0.681	XLOC_036821	calcium uniporter protein mitochondrial	XP_011031379.1	1020	20	4.2e-113	0.689	XLOC_036821	Protein of unknown function (DUF607)	AT2G23790.1	1020	8	1.9e-78	0.5838
XLOC_004158	Lus10011013			Lus10011013	expansin-like b4					scaffold1035:118992-120708	water	fusarium	OK	36.6793	278.561	36.9293	278.811	7.54986	2.91645	5e-05	0.00317574	yes	XLOC_004158	exlb1_arath expansin-like b1 os=arabidopsis thaliana gn=exlb1 pe=2 sv=2	714	20	1e-101	0.564	XLOC_004158	u5gmc9_poptrexpansin-related protein 1 os=populus trichocarpa gn=poptr_0003s08140g pe=3 sv=1	714	20	2.3e-125	0.805	XLOC_004158	expansin-like b1	XP_006385562.1	714	20	2.1e-125	0.819	XLOC_004158	expansin-like a3	AT4G17030.1	714	20	7.7e-103	0.521
XLOC_039129	Lus10012600			Lus10012600	pi-plc x domain-containing protein at5g67130-like					scaffold6:473641-476872	water	fusarium	OK	0.468505	5.13555	0.718505	5.38555	7.49549	2.90602	0.0002	0.0106824	yes	XLOC_039129	y5713_arath pi-plc x domain-containing protein at5g67130 os=arabidopsis thaliana gn=at5g67130 pe=1 sv=1	1119	1	2.5e-136	0.71	XLOC_039129	a0a061en87_theccplc-like phosphodiesterases superfamily protein os=theobroma cacao gn=tcm_018953 pe=4 sv=1	1119	20	0	0.8565	XLOC_039129	pi-plc x domain-containing protein at5g67130-like	XP_012491206.1	1119	20	0	0.865	XLOC_039129	plc-like phosphodiesterases superfamily protein	AT1G13680.1	1119	5	8.8e-150	0.698
XLOC_025820	Lus10013631			Lus10013631	peroxidase					scaffold317:162465-164078	water	fusarium	OK	1.29655	11.2947	1.54655	11.5447	7.46481	2.90011	5e-05	0.00317574	yes	XLOC_025820	per57_arath peroxidase 57 os=arabidopsis thaliana gn=per57 pe=1 sv=1	996	20	4.6e-107	0.5995	XLOC_025820	a0a061f0k4_theccperoxidase os=theobroma cacao gn=tcm_025806 pe=3 sv=1	996	20	5.7e-126	0.709	XLOC_025820	peroxidase 44	XP_010055033.1	996	20	5.2e-126	0.7185	XLOC_025820	peroxidase superfamily protein	AT5G17820.1	996	20	3.4e-108	0.599
XLOC_048758	Lus10012036			Lus10012036	f-box and wd40 domain					scaffold931:264511-266034	water	fusarium	OK	2.40181	19.4997	2.65181	19.7497	7.44763	2.89678	5e-05	0.00317574	yes	XLOC_048758	traf7_human e3 ubiquitin-protein ligase traf7 os=homo sapiens gn=traf7 pe=1 sv=1	1446	2	1.1e-12	0.4	XLOC_048758	b9rzf4_riccof-box and wd40 domain os=ricinus communis gn=rcom_0938840 pe=4 sv=1	1446	20	2.7e-166	0.714	XLOC_048758	myosin heavy chain kinase c	XP_010999588.1	1446	20	6.3e-169	0.727	XLOC_048758	transducin wd40 repeat-like superfamily protein	AT3G18950.1	1446	10	2.8e-151	0.629
XLOC_011133	Lus10007495			Lus10007495	2-oxoglutarate-dependent dioxygenase					scaffold1519:116851-119320	water	fusarium	OK	0.513597	5.41659	0.763597	5.66659	7.42092	2.8916	5e-05	0.00317574	yes	XLOC_011133	---NA---	1209	0	-	-	XLOC_011133	a0a061fkb2_thecc2-oxoglutarate and fe -dependent oxygenase domain-containing os=theobroma cacao gn=tcm_042485 pe=4 sv=1	1209	20	5e-67	0.588	XLOC_011133	gibberellin 2-beta-dioxygenase 1	XP_012087237.1	1209	20	4.6e-67	0.5995	XLOC_011133	2-oxoglutarate and fe -dependent oxygenase superfamily protein	AT3G11150.1	1209	1	1.1e-39	0.55
XLOC_009680	Lus10032641			Lus10032641	mandelonitrile lyase					scaffold140:1162648-1165280	water	fusarium	OK	0.814271	7.61068	1.06427	7.86068	7.38598	2.88479	5e-05	0.00317574	yes	XLOC_009680	hth_arath protein hothead os=arabidopsis thaliana gn=hth pe=1 sv=1	1614	20	3.1e-126	0.479	XLOC_009680	b9s8x9_riccoglucose-methanol-choline os=ricinus communis gn=rcom_0836640 pe=3 sv=1	1614	20	0	0.7795	XLOC_009680	#NAME?	XP_011013296.1	1614	20	0	0.7865	XLOC_009680	glucose-methanol-choline oxidoreductase family protein	AT1G14185.1	1614	10	0	0.598
XLOC_048793	Lus10011993			Lus10011993	protein 40-3					scaffold931:118092-118437	water	fusarium	OK	6.02009	45.9301	6.27009	46.1801	7.36514	2.88071	5e-05	0.00317574	yes	XLOC_048793	---NA---	345	0	-	-	XLOC_048793	i6yi18_linus duf584 protein os=linum usitatissimum gn=duf584 pe=4 sv=1	345	20	2.1e-56	0.679	XLOC_048793	duf584 protein	AFN53716.1	345	20	1.9e-56	0.7065	XLOC_048793	Protein of unknown function, DUF584	AT1G29640.1	345	6	3e-21	0.6717
XLOC_042628	Lus10020939			Lus10020939	purine permease 3					scaffold711:750330-751760	water	fusarium	OK	6.98891	52.8938	7.23891	53.1438	7.34141	2.87606	5e-05	0.00317574	yes	XLOC_042628	pup3_arath purine permease 3 os=arabidopsis thaliana gn=pup3 pe=2 sv=1	1095	14	2.1e-78	0.5536	XLOC_042628	a0a068txw0_cofcacoffea canephora dh200=94 genomic scaffold_6 os=coffea canephora gn=gscoc_t00034609001 pe=4 sv=1	1095	20	1.7e-115	0.6925	XLOC_042628	purine permease 1-like	CDP01096.1	1095	20	1.6e-115	0.709	XLOC_042628	purine permease 11	AT1G28220.1	1095	19	1.5e-79	0.5595
XLOC_015630	Lus10027624			Lus10027624	pre-mrna cleavage factor 25kd					scaffold2:337969-338902	water	fusarium	OK	0	1.58207	0.25	1.83207	7.32828	2.87347	5e-05	0.00317574	yes	XLOC_015630	cfis1_arath pre-mrna cleavage factor im 25 kda subunit 1 os=arabidopsis thaliana gn=cfis1 pe=1 sv=1	606	10	3.9e-64	0.577	XLOC_015630	a0a061gls2_thecccfim-25 isoform 1 os=theobroma cacao gn=tcm_037594 pe=4 sv=1	606	20	1.5e-68	0.717	XLOC_015630	cleavage and polyadenylation specificity factor subunit 5	XP_007012734.1	606	20	1.4e-68	0.716	XLOC_015630	homolog of cfim-25	AT4G29820.1	606	2	2.9e-65	0.65
XLOC_008645	Lus10012869			Lus10012869	conserved protein similar to AAO49267					scaffold1313:260236-263324	water	fusarium	OK	6.9474	52.2797	7.1974	52.5297	7.29843	2.86759	5e-05	0.00317574	yes	XLOC_008645	bgl24_orysj beta-glucosidase 24 os=oryza sativa japonica gn=bglu24 pe=2 sv=1	1689	20	9e-180	0.66	XLOC_008645	l0au97_poptobeta-glucosidase os=populus tomentosa pe=3 sv=1	1689	20	0	0.703	XLOC_008645	beta-glucosidase 12-like	AFZ78537.1	1689	20	0	0.706	XLOC_008645	glycosyl hydrolase superfamily protein	AT5G24550.1	1689	20	1.4e-158	0.6335
XLOC_026961	Lus10039348			Lus10039348	conserved protein similar to XP_002332672					scaffold33:719895-720494	water	fusarium	OK	18.9879	139.636	19.2379	139.886	7.27138	2.86223	5e-05	0.00317574	yes	XLOC_026961	nltl2_arath non-specific lipid-transfer protein at2g13820 os=arabidopsis thaliana gn=at2g13820 pe=1 sv=1	513	4	4.5e-15	0.5575	XLOC_026961	a0a067l6v1_jatcunon-specific lipid transfer protein a os=jatropha curcas gn=jcgz_02198 pe=2 sv=1	513	20	1.5e-49	0.79	XLOC_026961	non-specific lipid-transfer protein at2g13820	XP_002314685.2	513	20	1.4e-49	0.811	XLOC_026961	bifunctional inhibitor lipid-transfer protein seed storage 2s albumin superfamily protein	AT3G22600.1	513	19	5.2e-43	0.59
XLOC_008850	Lus10027975			Lus10027975	sugar transporter erd6-like 7					scaffold132:127102-134930	water	fusarium	OK	2.27563	18.1023	2.52563	18.3523	7.26642	2.86125	5e-05	0.00317574	yes	XLOC_008850	erdl7_arath sugar transporter erd6-like 7 os=arabidopsis thaliana gn=at2g48020 pe=2 sv=2	2265	20	0	0.683	XLOC_008850	b9gtb1_poptrsugar transporter family protein os=populus trichocarpa gn=poptr_0002s22860g pe=3 sv=2	2265	20	0	0.869	XLOC_008850	sugar transporter erd6-like 7	XP_011009474.1	2265	20	0	0.8755	XLOC_008850	major facilitator superfamily protein	AT2G48020.1	2265	20	0	0.702
XLOC_035801	Lus10033433			Lus10033433	lurp-one-related 6-like					scaffold488:1355721-1357279	water	fusarium	OK	3.87143	29.3674	4.12143	29.6174	7.1862	2.84523	5e-05	0.00317574	yes	XLOC_035801	lor6_arath protein lurp-one-related 6 os=arabidopsis thaliana gn=at2g05910 pe=2 sv=1	615	5	3.6e-71	0.574	XLOC_035801	a0a061gl50_thecclurp-one-related 6 os=theobroma cacao gn=tcm_037515 pe=4 sv=1	615	20	6.3e-96	0.767	XLOC_035801	protein lurp-one-related 6-like	XP_006381613.1	615	20	5.8e-96	0.785	XLOC_035801	Protein of unknown function (DUF567)	AT2G05910.1	615	6	2.7e-72	0.5617
XLOC_007040	Lus10023495			Lus10023495	conserved protein similar to XP_002529714					scaffold1216:484366-485005	water	fusarium	OK	1.77561	14.2817	2.02561	14.5317	7.17399	2.84278	5e-05	0.00317574	yes	XLOC_007040	---NA---	639	0	-	-	XLOC_007040	B9SUP5_RICCOPutative uncharacterized protein OS=Ricinus communis GN=RCOM_0714460 PE=4 SV=1	639	1	3.5e-17	0.48	XLOC_007040	conserved hypothetical protein	XP_002529714.1	639	1	3.2e-17	0.48	XLOC_007040	---NA---	no_hit	639	0	-	-
XLOC_021207	Lus10004984			Lus10004984	tropine dehydrogenase					scaffold2786:198402-200181	water	fusarium	OK	29.1931	209.459	29.4431	209.709	7.12252	2.83239	5e-05	0.00317574	yes	XLOC_021207	trnh1_arath tropinone reductase homolog at1g07440 os=arabidopsis thaliana gn=at1g07440 pe=1 sv=1	801	20	1.6e-110	0.5855	XLOC_021207	a0a078fmk7_brana 02g02110d protein os=brassica napus gn= 02g02110d pe=4 sv=1	801	20	1.3e-124	0.793	XLOC_021207	tropinone reductase homolog at1g07440-like	XP_010033096.1	801	20	1.2e-124	0.799	XLOC_021207	nad -binding rossmann-fold superfamily protein	AT2G29150.1	801	20	3.2e-118	0.75
XLOC_021910	Lus10041031			Lus10041031	dihydroflavonol 4-reductase					scaffold280:647995-649535	water	fusarium	OK	1.68304	13.4837	1.93304	13.7337	7.10472	2.82878	5e-05	0.00317574	yes	XLOC_021910	dfra_maldo bifunctional dihydroflavonol 4-reductase flavanone 4-reductase os=malus domestica gn=dfr pe=1 sv=1	1056	20	4.2e-176	0.745	XLOC_021910	b9h4d5_poptrdihydroflavonol reductase family protein os=populus trichocarpa gn=poptr_0005s25110g pe=4 sv=2	1056	20	0	0.864	XLOC_021910	dihydroflavonol 4-reductase	XP_012071899.1	1056	20	0	0.8655	XLOC_021910	nad -binding rossmann-fold superfamily protein	AT5G42800.1	1056	20	1.3e-176	0.5955
XLOC_025712	Lus10016995			Lus10016995	short chain alcohol					scaffold315:240109-240934	water	fusarium	OK	2.12458	16.4971	2.37458	16.7471	7.05266	2.81817	5e-05	0.00317574	yes	XLOC_025712	tprl1_erycb tropinone reductase-like 1 os=erythroxylum coca pe=2 sv=1	825	20	8.3e-87	0.652	XLOC_025712	b9iiq3_poptralcohol dehydroge family protein os=populus trichocarpa gn=poptr_0016s07480g pe=3 sv=1	825	20	1.3e-130	0.8035	XLOC_025712	secoisolariciresinol dehydrogenase-like	XP_002323404.1	825	20	1.2e-130	0.8155	XLOC_025712	nad -binding rossmann-fold superfamily protein	AT3G51680.1	825	20	2e-78	0.5985
XLOC_031945	Lus10032040			Lus10032040	acetolactate synthase					scaffold42:628479-629169	water	fusarium	OK	0.474573	4.83045	0.724573	5.08045	7.01165	2.80975	0.00095	0.0373206	yes	XLOC_031945	ilvb3_brana acetolactate synthase chloroplastic os=brassica napus pe=3 sv=1	690	20	4.4e-84	0.82	XLOC_031945	f6h3x4_vitviacetolactate synthase os=vitis vinifera gn=vit_14s0068g01960 pe=3 sv=1	690	20	2.2e-83	0.924	XLOC_031945	acetolactate partial	XP_010272818.1	690	20	7.2e-84	0.925	XLOC_031945	chlorsulfuron imidazolinone resistant 1	AT3G48560.1	690	2	6.8e-84	0.74
XLOC_013166	Lus10024209			Lus10024209	lignin-forming anionic peroxidase					scaffold165:280749-281757	water	fusarium	OK	0.408964	4.34598	0.658964	4.59598	6.97455	2.8021	0.00035	0.0170441	yes	XLOC_013166	perx_nicsy lignin-forming anionic peroxidase os=nicotiana sylvestris pe=2 sv=1	1008	20	2.5e-150	0.724	XLOC_013166	b9rc46_riccolignin-forming anionic os=ricinus communis gn=rcom_1685050 pe=3 sv=1	1008	20	2.4e-170	0.8365	XLOC_013166	lignin-forming anionic peroxidase	XP_002509730.1	1008	20	2.2e-170	0.848	XLOC_013166	peroxidase superfamily protein	AT1G14550.1	1008	20	6.8e-148	0.6685
XLOC_017863	-									scaffold23:466547-466770	water	fusarium	OK	36.2658	252.596	36.5158	252.846	6.92429	2.79167	5e-05	0.00317574	yes	XLOC_017863	---NA---	223	0	-	-	XLOC_017863	---NA---	223	0	-	-	XLOC_017863	---NA---	---NA---	223	0	-	-	XLOC_017863	---NA---	no_hit	223	0	-	-
XLOC_015563	Lus10027638			Lus10027638	kinase-like protein					scaffold2:419561-421797	water	fusarium	OK	9.17371	64.8872	9.42371	65.1372	6.91205	2.78911	5e-05	0.00317574	yes	XLOC_015563	y1725_arath receptor-like protein kinase at1g72540 os=arabidopsis thaliana gn=at1g72540 pe=2 sv=1	1413	20	9e-148	0.7035	XLOC_015563	b9rqy5_riccoprotein kinase os=ricinus communis gn=rcom_0707690 pe=4 sv=1	1413	20	0	0.7915	XLOC_015563	serine threonine-protein kinase at5g01020	XP_011019325.1	1413	20	0	0.795	XLOC_015563	protein kinase superfamily protein	AT2G05940.1	1413	20	2.2e-179	0.762
XLOC_015676	Lus10009898			Lus10009898	lignin-forming anionic peroxidase					scaffold200:23348-24317	water	fusarium	OK	0.466098	4.69127	0.716098	4.94127	6.90027	2.78665	0.00065	0.0277054	yes	XLOC_015676	perx_nicsy lignin-forming anionic peroxidase os=nicotiana sylvestris pe=2 sv=1	969	20	1e-145	0.7195	XLOC_015676	w8pvv1_poptrclass iii peroxidase os=populus trichocarpa gn=prx62 pe=2 sv=1	969	20	1.9e-154	0.844	XLOC_015676	lignin-forming anionic peroxidase	XP_010030093.1	969	20	4.9e-155	0.847	XLOC_015676	peroxidase superfamily protein	AT1G14550.1	969	20	1.7e-142	0.6725
XLOC_027742	Lus10039201			Lus10039201	conserved protein similar to XP_002271097					scaffold34:2077690-2077990	water	fusarium	OK	34.8269	240.882	35.0769	241.132	6.87438	2.78123	5e-05	0.00317574	yes	XLOC_027742	---NA---	300	0	-	-	XLOC_027742	a0a068ugi8_cofcacoffea canephora dh200=94 genomic scaffold_27 os=coffea canephora gn=gscoc_t00024999001 pe=4 sv=1	300	20	3.2e-21	0.8075	XLOC_027742	PREDICTED: uncharacterized protein LOC103413557	XP_008350247.1	300	20	5.7e-23	0.8265	XLOC_027742	unknown protein; FUNCTIONS IN: molecular_function unknown; INVOLVED IN: biological_process unknown; LOCATED IN: endomembrane system; EXPRESSED IN: 8 plant structures; EXPRESSED DURING: 4 anthesis, petal differentiation and expansion stage; BEST Arabidopsis thaliana protein match is: unknown protein (TAIR:AT1G05575.1); Has 61 Blast hits to 61 proteins in 10 species: Archae - 0; Bacteria - 0; Metaz…	AT2G31945.1	300	1	6.9e-16	0.74
XLOC_046146	Lus10040271			Lus10040271	tropinone reductase homolog at1g07440					scaffold86:1076911-1079049	water	fusarium	OK	21.8264	151.431	22.0764	151.681	6.87073	2.78046	5e-05	0.00317574	yes	XLOC_046146	trnh_datst tropinone reductase homolog os=datura stramonium pe=2 sv=1	1846	20	2.4e-76	0.5775	XLOC_046146	b9hml1_poptrtropinone reductase family protein os=populus trichocarpa gn=poptr_0008s05940g pe=3 sv=2	1846	20	1e-107	0.8395	XLOC_046146	tropinone reductase homolog at1g07440-like	XP_006435623.1	1846	20	9.4e-108	0.846	XLOC_046146	nad -binding rossmann-fold superfamily protein	AT5G06060.1	1846	20	2.6e-100	0.759
XLOC_046810	Lus10015122			Lus10015122	isocitrate lyase					scaffold866:129019-132669	water	fusarium	OK	0	1.46122	0.25	1.71122	6.84488	2.77503	5e-05	0.00317574	yes	XLOC_046810	acea_goshi isocitrate lyase os=gossypium hirsutum pe=2 sv=1	1737	20	0	0.814	XLOC_046810	a0a061e9w5_theccisocitrate lyase os=theobroma cacao gn=tcm_011326 pe=3 sv=1	1737	20	0	0.901	XLOC_046810	isocitrate lyase	1401247a isocitrate lyase	1737	20	0	0.903	XLOC_046810	isocitrate lyase	AT3G21720.1	1737	1	0	0.9
XLOC_020039	Lus10011604			Lus10011604	branched-chain-amino-acid aminotransferase					scaffold262:384750-388017	water	fusarium	OK	1.69497	12.9339	1.94497	13.1839	6.77846	2.76096	5e-05	0.00317574	yes	XLOC_020039	bcat3_arath branched-chain-amino-acid aminotransferase chloroplastic os=arabidopsis thaliana gn=bcat3 pe=1 sv=1	1604	20	0	0.655	XLOC_020039	a0a067kin6_jatcubranched-chain-amino-acid aminotransferase os=jatropha curcas gn=jcgz_12586 pe=3 sv=1	1604	20	0	0.834	XLOC_020039	branched-chain-amino-acid aminotransferase chloroplastic-like	XP_012079468.1	1604	20	0	0.8445	XLOC_020039	d-aminoacid aminotransferase-like plp-dependent enzymes superfamily protein	AT3G49680.1	1604	15	0	0.7047
XLOC_027016	Lus10039454			Lus10039454	mal d					scaffold33:1909784-1910319	water	fusarium	OK	1.43352	11.0423	1.68352	11.2923	6.70755	2.74579	0.00055	0.0240536	yes	XLOC_027016	mal12_maldo major allergen mal d 1 os=malus domestica pe=1 sv=3	471	20	2e-31	0.592	XLOC_027016	a0a061eqj1_theccmlp-like protein 423 os=theobroma cacao gn=tcm_021277 pe=3 sv=1	471	20	1.1e-37	0.622	XLOC_027016	major allergen pru ar 1-like	XP_007051017.1	471	20	1e-37	0.6205	XLOC_027016	---NA---	no_hit	471	0	-	-
XLOC_042987	Lus10010285			Lus10010285	serine protease kazal-type family protein					scaffold732:56677-60089	water	fusarium	OK	39.678	267.533	39.928	267.783	6.70665	2.74559	5e-05	0.00317574	yes	XLOC_042987	---NA---	1452	0	-	-	XLOC_042987	M1CKK7_SOLTUUncharacterized protein OS=Solanum tuberosum GN=PGSC0003DMG400027024 PE=4 SV=1	1452	6	4.7e-11	0.6717	XLOC_042987	PREDICTED: uncharacterized protein LOC102595320	XP_006347535.1	1452	1	5.4e-11	0.57	XLOC_042987	serine protease kazal-type family protein	AT3G61980.1	1452	2	2.2e-12	0.745
XLOC_049949	Lus10007726			Lus10007726	conserved protein similar to XP_002320675					scaffold993:89089-89536	water	fusarium	OK	1.65667	12.4831	1.90667	12.7331	6.67819	2.73946	0.0004	0.0188836	yes	XLOC_049949	---NA---	447	0	-	-	XLOC_049949	b9gnm4_poptrbzip transcription factor family protein os=populus trichocarpa gn=poptr_0002s11660g pe=4 sv=2	447	20	2.1e-33	0.6515	XLOC_049949	basic leucine zipper 1-like	XP_002302393.2	447	20	1.9e-33	0.6505	XLOC_049949	basic leucine-zipper 6	AT1G59530.1	447	12	9.2e-16	0.6317
XLOC_006789	Lus10006552			Lus10006552	conserved protein similar to XP_002319078					scaffold1202:72673-73610	water	fusarium	OK	213.915	1427.19	214.165	1427.44	6.66514	2.73664	0.0001	0.00587778	yes	XLOC_006789	win1_soltu wound-induced protein win1 os=solanum tuberosum gn=win1 pe=2 sv=1	603	16	7.5e-89	0.7681	XLOC_006789	a9phf7_poptrclass 4 pathogenesis-related family protein os=populus trichocarpa gn=poptr_0013s03900g pe=2 sv=1	603	20	2.2e-97	0.788	XLOC_006789	hevein-like prepro	XP_011032398.1	603	20	2.4e-98	0.8105	XLOC_006789	pathogenesis-related 4	AT3G04720.1	603	1	3.3e-78	0.72
XLOC_018849	Lus10043313			Lus10043313	cytochrome p450					scaffold25:2335736-2338157	water	fusarium	OK	1.67314	12.5597	1.92314	12.8097	6.66083	2.7357	5e-05	0.00317574	yes	XLOC_018849	c71a1_perae cytochrome p450 71a1 os=persea americana gn=cyp71a1 pe=1 sv=2	1548	20	6.7e-136	0.6095	XLOC_018849	a0a061fxm9_thecccytochrome p450 os=theobroma cacao gn=tcm_014494 pe=3 sv=1	1548	20	4.9e-163	0.666	XLOC_018849	cytochrome p450 71a1-like	XP_002318687.2	1548	20	4.5e-163	0.6795	XLOC_018849	cytochrome family subfamily polypeptide 24	AT3G48310.1	1548	20	3.1e-111	0.5945
XLOC_023479	Lus10006709			Lus10006709	anthocyanidin synthase					scaffold2932:221198-222631	water	fusarium	OK	2.21088	16.0449	2.46088	16.2949	6.62157	2.72717	5e-05	0.00317574	yes	XLOC_023479	ldox_maldo leucoanthocyanidin dioxygenase os=malus domestica gn=ans pe=2 sv=1	1347	20	0	0.6515	XLOC_023479	a0a059vlj3_pungranthocyanidin synthase os=punica granatum gn=ans pe=2 sv=1	1347	20	0	0.899	XLOC_023479	anthocyanidin synthase	XP_012087030.1	1347	20	0	0.9045	XLOC_023479	2-oxoglutarate and fe -dependent oxygenase superfamily protein	AT4G22880.2	1347	20	0	0.63
XLOC_023841	Lus10000627									scaffold2992:18-189	water	fusarium	OK	37.9121	251.141	38.1621	251.391	6.58745	2.71972	0.00055	0.0240536	yes	XLOC_023841	---NA---	171	0	-	-	XLOC_023841	---NA---	171	0	-	-	XLOC_023841	---NA---	---NA---	171	0	-	-	XLOC_023841	---NA---	no_hit	171	0	-	-
XLOC_049394	-									scaffold977:910911-912250	water	fusarium	OK	10.1259	67.9692	10.3759	68.2192	6.57477	2.71694	5e-05	0.00317574	yes	XLOC_049394	---NA---	1091	0	-	-	XLOC_049394	---NA---	1091	0	-	-	XLOC_049394	---NA---	---NA---	1091	0	-	-	XLOC_049394	---NA---	no_hit	1091	0	-	-
XLOC_031171	Lus10028472			Lus10028472	conserved protein similar to NP_200559					scaffold413:819873-820317	water	fusarium	OK	6.55185	44.3757	6.80185	44.6257	6.56082	2.71388	5e-05	0.00317574	yes	XLOC_031171	---NA---	444	0	-	-	XLOC_031171	g7jd05_medtrduf761 domain protein os=medicago truncatula gn=mtr_4g128470 pe=4 sv=1	444	20	5.2e-19	0.5645	XLOC_031171	hypothetical protein CISIN_1g041618mg	KDO46515.1	444	20	4.7e-19	0.5825	XLOC_031171	unknown protein; Has 27 Blast hits to 27 proteins in 9 species: Archae - 0; Bacteria - 0; Metazoa - 0; Fungi - 0; Plants - 27; Viruses - 0; Other Eukaryotes - 0 (source: NCBI BLink).	AT5G57510.1	444	1	1.9e-19	0.58
XLOC_048511	Lus10030577			Lus10030577	beta-glucosidase					scaffold917:799604-803288	water	fusarium	OK	66.4052	435.594	66.6552	435.844	6.53878	2.70902	0.0003	0.0151637	yes	XLOC_048511	bgl24_orysj beta-glucosidase 24 os=oryza sativa japonica gn=bglu24 pe=2 sv=1	1960	20	3.5e-164	0.647	XLOC_048511	q84l69_hevbrp66 protein os=hevea brasiliensis gn=p66 pe=2 sv=1	1960	20	0	0.698	XLOC_048511	beta-glucosidase 12-like	AAO49267.1	1960	20	0	0.6965	XLOC_048511	glycosyl hydrolase superfamily protein	AT5G24550.1	1960	20	6.5e-144	0.623
XLOC_047007	-									scaffold87:444189-444805	water	fusarium	OK	0	1.36917	0.25	1.61917	6.47668	2.69525	5e-05	0.00317574	yes	XLOC_047007	---NA---	616	0	-	-	XLOC_047007	---NA---	616	0	-	-	XLOC_047007	---NA---	---NA---	616	0	-	-	XLOC_047007	---NA---	no_hit	616	0	-	-
XLOC_045429	Lus10013935			Lus10013935	phospholipase a1-iigamma-like					scaffold820:142761-143928	water	fusarium	OK	49.7823	323.719	50.0323	323.969	6.4752	2.69492	5e-05	0.00317574	yes	XLOC_045429	dsel_arath phospholipase a1-iigamma os=arabidopsis thaliana gn=dsel pe=1 sv=1	1167	20	1.1e-110	0.569	XLOC_045429	a0a061glt6_theccalpha beta-hydrolases superfamily os=theobroma cacao gn=tcm_029735 pe=4 sv=1	1167	20	7e-142	0.6655	XLOC_045429	phospholipase a1-iigamma-like	XP_006428509.1	1167	20	6.4e-142	0.6745	XLOC_045429	alpha beta-hydrolases superfamily protein	AT4G18550.1	1167	14	7.9e-112	0.5264
XLOC_019384	Lus10001108			Lus10001108	1-aminocyclopropane-1-carboxylate oxidase					scaffold252:6721-7901	water	fusarium	OK	13.6912	89.1715	13.9412	89.4215	6.41419	2.68127	5e-05	0.00317574	yes	XLOC_019384	acch1_arath 1-aminocyclopropane-1-carboxylate oxidase homolog 1 os=arabidopsis thaliana gn=at1g06620 pe=2 sv=1	1089	20	4e-115	0.617	XLOC_019384	a0a061ema7_thecc2-oxoglutarate and fe -dependent oxygenase superfamily os=theobroma cacao gn=tcm_020843 pe=3 sv=1	1089	20	1.7e-128	0.6895	XLOC_019384	1-aminocyclopropane-1-carboxylate oxidase homolog 1-like	XP_006489565.1	1089	20	2.4e-129	0.69	XLOC_019384	2-oxoglutarate and fe -dependent oxygenase superfamily protein	AT1G06620.1	1089	20	2.9e-116	0.645
XLOC_005525	Lus10005972			Lus10005972	conserved protein similar to XP_002301416					scaffold114:38003-39051	water	fusarium	OK	3.42157	23.2939	3.67157	23.5439	6.41249	2.68088	5e-05	0.00317574	yes	XLOC_005525	---NA---	732	0	-	-	XLOC_005525	a0a068ukb7_cofcacoffea canephora dh200=94 genomic scaffold_35 os=coffea canephora gn=gscoc_t00027699001 pe=4 sv=1	732	6	2.6e-19	0.4633	XLOC_005525	PREDICTED: uncharacterized protein At4g00950	XP_012083193.1	732	12	2.4e-19	0.4633	XLOC_005525	---NA---	no_hit	732	0	-	-
XLOC_032347	Lus10005940			Lus10005940	monothiol glutaredoxin-s6-like					scaffold422:103253-103598	water	fusarium	OK	4.31467	29.0195	4.56467	29.2695	6.41218	2.68082	0.00045	0.0206385	yes	XLOC_032347	grxs6_arath monothiol glutaredoxin-s6 os=arabidopsis thaliana gn=grxs6 pe=3 sv=1	345	20	9.8e-38	0.6085	XLOC_032347	b9i9v9_poptrglutaredoxin family protein os=populus trichocarpa gn=poptr_0014s12850g pe=4 sv=1	345	20	4.5e-43	0.772	XLOC_032347	monothiol glutaredoxin-s6-like	XP_002321033.1	345	20	4.1e-43	0.7745	XLOC_032347	thioredoxin superfamily protein	AT3G62930.1	345	20	7.3e-39	0.5985
XLOC_048091	Lus10010427			Lus10010427	xyloglucan:xyloglucosyl transferase					scaffold910:88633-90348	water	fusarium	OK	2.74925	18.9718	2.99925	19.2218	6.40887	2.68007	5e-05	0.00317574	yes	XLOC_048091	xth30_arath probable xyloglucan endotransglucosylase hydrolase protein 30 os=arabidopsis thaliana gn=xth30 pe=2 sv=2	1059	20	2.3e-153	0.6195	XLOC_048091	b9rz21_riccoxyloglucan endotransglucosylase hydrolase os=ricinus communis gn=rcom_1316740 pe=3 sv=1	1059	20	4.4e-169	0.8495	XLOC_048091	probable xyloglucan endotransglucosylase hydrolase protein 30	XP_002518990.1	1059	20	4e-169	0.8575	XLOC_048091	xyloglucan endotransglucosylase hydrolase 9	AT1G32170.1	1059	20	1.7e-154	0.613
XLOC_009779	Lus10004707			Lus10004707	conserved protein similar to XP_002316271					scaffold1421:171741-172455	water	fusarium	OK	0.931956	7.31191	1.18196	7.56191	6.39779	2.67757	0.0005	0.0222448	yes	XLOC_009779	lbd33_arath lob domain-containing protein 33 os=arabidopsis thaliana gn=lbd33 pe=2 sv=1	597	20	2.4e-45	0.72	XLOC_009779	b9ht79_poptrlob domain protein 33 os=populus trichocarpa gn=poptr_0010s20800g pe=4 sv=1	597	20	3.8e-71	0.707	XLOC_009779	lob domain-containing protein 33	XP_002316271.1	597	20	3.4e-71	0.657	XLOC_009779	lateral organ boundaries domain family protein	AT5G06080.1	597	20	1.8e-46	0.7185
XLOC_028082	Lus10028678			Lus10028678	1-aminocyclopropane-1-carboxylate oxidase					scaffold346:777195-778595	water	fusarium	OK	1.06893	8.17041	1.31893	8.42041	6.38427	2.67452	5e-05	0.00317574	yes	XLOC_028082	acco5_arath 1-aminocyclopropane-1-carboxylate oxidase 5 os=arabidopsis thaliana gn=at1g77330 pe=2 sv=1	957	20	1.3e-151	0.6815	XLOC_028082	b9h7j4_poptr1-aminocyclopropane-1-carboxylate oxidase family protein os=populus trichocarpa gn=poptr_0005s20530g pe=3 sv=1	957	20	8.6e-174	0.828	XLOC_028082	1-aminocyclopropane-1-carboxylate oxidase 5	XP_002307461.1	957	20	7.9e-174	0.837	XLOC_028082	2-oxoglutarate and fe -dependent oxygenase superfamily protein	AT1G77330.1	957	20	9.8e-153	0.5625
XLOC_005021	Lus10021193			Lus10021193	ethylene-responsive transcription factor					scaffold11:419724-420420	water	fusarium	OK	2.18807	15.2902	2.43807	15.5402	6.37398	2.67219	5e-05	0.00317574	yes	XLOC_005021	erf92_arath ethylene-responsive transcription factor 1b os=arabidopsis thaliana gn=erf1b pe=1 sv=2	696	20	1.8e-52	0.738	XLOC_005021	a0a061eur0_theccethylene-responsive transcription factor 1b os=theobroma cacao gn=tcm_020871 pe=4 sv=1	696	20	5.8e-63	0.7025	XLOC_005021	ethylene-responsive transcription factor 1b	XP_007035093.1	696	20	5.3e-63	0.704	XLOC_005021	integrase-type dna-binding superfamily protein	AT3G23240.1	696	20	1.3e-53	0.7515
XLOC_017501	Lus10022191			Lus10022191	1-aminocyclopropane-1-carboxylate oxidase					scaffold225:24160-25369	water	fusarium	OK	41.6583	265.649	41.9083	265.899	6.34478	2.66557	5e-05	0.00317574	yes	XLOC_017501	acch1_arath 1-aminocyclopropane-1-carboxylate oxidase homolog 1 os=arabidopsis thaliana gn=at1g06620 pe=2 sv=1	1107	20	2.8e-157	0.6715	XLOC_017501	a0a061enn9_thecc2-oxoglutarate and fe -dependent oxygenase superfamily protein os=theobroma cacao gn=tcm_020844 pe=3 sv=1	1107	20	1.3e-168	0.7735	XLOC_017501	desacetoxyvindoline 4-	XP_007035061.1	1107	20	1.2e-168	0.7775	XLOC_017501	2-oxoglutarate and fe -dependent oxygenase superfamily protein	AT1G06620.1	1107	20	2.1e-158	0.7125
XLOC_012543	-									scaffold16:799249-799433	water	fusarium	OK	70.517	447.153	70.767	447.403	6.3222	2.66043	5e-05	0.00317574	yes	XLOC_012543	---NA---	184	0	-	-	XLOC_012543	---NA---	184	0	-	-	XLOC_012543	---NA---	---NA---	184	0	-	-	XLOC_012543	---NA---	no_hit	184	0	-	-
XLOC_041842	-									scaffold680:13714-14512	water	fusarium	OK	4.89872	32.1257	5.14872	32.3757	6.28811	2.65263	5e-05	0.00317574	yes	XLOC_041842	---NA---	572	0	-	-	XLOC_041842	---NA---	572	0	-	-	XLOC_041842	---NA---	---NA---	572	0	-	-	XLOC_041842	---NA---	no_hit	572	0	-	-
XLOC_042574	Lus10020826			Lus10020826	peroxidase					scaffold711:70606-71682	water	fusarium	OK	17.9187	113.801	18.1687	114.051	6.27733	2.65015	5e-05	0.00317574	yes	XLOC_042574	pern1_tobac peroxidase n1 os=nicotiana tabacum gn=poxn1 pe=1 sv=1	1002	20	1.2e-150	0.626	XLOC_042574	q8w4v8_capanperoxidase os=capsicum annuum pe=2 sv=1	1002	20	6.8e-153	0.7645	XLOC_042574	peroxidase n1-like	AAL35364.1	1002	20	6.2e-153	0.7695	XLOC_042574	peroxidase superfamily protein	AT5G64120.1	1002	20	1.8e-126	0.605
XLOC_017821	Lus10020023			Lus10020023	conserved protein similar to CBI23209					scaffold23:463045-466429	water	fusarium	OK	15.2707	97.0681	15.5207	97.3181	6.27021	2.64851	5e-05	0.00317574	yes	XLOC_017821	---NA---	939	0	-	-	XLOC_017821	b9rxh5_riccowrky transcription os=ricinus communis gn=rcom_0903720 pe=4 sv=1	939	1	2.3e-11	0.5	XLOC_017821	wrky transcription	CBI23209.3	939	2	3.2e-13	0.54	XLOC_017821	---NA---	no_hit	939	0	-	-
XLOC_008952	Lus10009517			Lus10009517	low quality protein: alcohol dehydrogenase-like 1-like					scaffold1331:2953-5107	water	fusarium	OK	0	1.30749	0.25	1.55749	6.22996	2.63922	5e-05	0.00317574	yes	XLOC_008952	ahnl_linus aliphatic -hydroxynitrile lyase os=linum usitatissimum pe=1 sv=1	765	20	3.8e-153	0.5555	XLOC_008952	b9ipw1_poptralpha-hydroxynitrile lyase family protein os=populus trichocarpa gn=poptr_0019s05810g pe=4 sv=1	765	20	2.5e-33	0.5485	XLOC_008952	alpha-hydroxynitrile lyase family protein	AAB81956.1	765	20	4.2e-151	0.592	XLOC_008952	GroES-like zinc-binding dehydrogenase family protein	AT1G22440.1	765	17	2.1e-20	0.5194
XLOC_046247	Lus10040482			Lus10040482	sorbitol transporter					scaffold86:2123371-2126002	water	fusarium	OK	5.16991	33.4051	5.41991	33.6551	6.20953	2.63448	5e-05	0.00317574	yes	XLOC_046247	plt5_arath polyol transporter 5 os=arabidopsis thaliana gn=plt5 pe=1 sv=2	1554	20	0	0.5945	XLOC_046247	b9rzb4_riccosugar os=ricinus communis gn=rcom_0937520 pe=3 sv=1	1554	20	0	0.8825	XLOC_046247	polyol transporter 5	XP_002519083.1	1554	20	0	0.888	XLOC_046247	major facilitator superfamily protein	AT3G18830.1	1554	20	0	0.582
XLOC_019011	Lus10043065			Lus10043065	cobra					scaffold25:966358-968691	water	fusarium	OK	0	1.30214	0.25	1.55214	6.20856	2.63426	5e-05	0.00317574	yes	XLOC_019011	cbl10_arath cobra-like protein 10 os=arabidopsis thaliana gn=cobl10 pe=2 sv=1	2115	18	0	0.4922	XLOC_019011	b9sa42_riccoprotein os=ricinus communis gn=rcom_0184780 pe=4 sv=1	2115	20	0	0.7655	XLOC_019011	cobra-like protein 10	XP_012071220.1	2115	20	0	0.7765	XLOC_019011	cobra-like extracellular glycosyl-phosphatidyl inositol-anchored protein family	AT3G20580.1	2115	10	0	0.561
XLOC_047664	Lus10034650			Lus10034650	udp-glucosyltransferase					scaffold9:1229505-1230951	water	fusarium	OK	0.307525	3.1986	0.557525	3.4486	6.18555	2.6289	0.0003	0.0151637	yes	XLOC_047664	u89b1_arath udp-glycosyltransferase 89b1 os=arabidopsis thaliana gn=ugt89b1 pe=2 sv=2	1446	20	4e-163	0.5275	XLOC_047664	i2bhc7_linusudp-glycosyltransferase 1 os=linum usitatissimum gn=ugt89b4 pe=4 sv=1	1446	20	0	0.722	XLOC_047664	udp-glycosyltransferase 89b1	AFJ53023.1	1446	20	0	0.732	XLOC_047664	udp-glycosyltransferase superfamily protein	AT1G73880.1	1446	20	3e-164	0.5315
XLOC_048787	Lus10011981			Lus10011981	srg1-like					scaffold931:62840-65115	water	fusarium	OK	12.1417	76.241	12.3917	76.491	6.17276	2.62592	5e-05	0.00317574	yes	XLOC_048787	srg1_arath protein srg1 os=arabidopsis thaliana gn=srg1 pe=2 sv=1	1098	20	7.8e-113	0.567	XLOC_048787	i6ymc5_linus fe oxygenase superfamily protein os=linum usitatissimum pe=4 sv=1	1098	20	0	0.776	XLOC_048787	protein srg1-like	AFN53719.1	1098	20	0	0.783	XLOC_048787	2-oxoglutarate and fe -dependent oxygenase superfamily protein	AT1G17020.1	1098	20	5.8e-114	0.5925
XLOC_007842	Lus10014109			Lus10014109	"beta-1,3-glucanase"					scaffold1247:443886-444989	water	fusarium	OK	26.0063	161.608	26.2563	161.858	6.16454	2.62399	5e-05	0.00317574	yes	XLOC_007842	e13b_prupe glucan endo- -beta- basic isoform os=prunus persica gn=gns1 pe=3 sv=1	1014	20	6.1e-134	0.7	XLOC_007842	q944b1_prupebeta- -glucanase os=prunus persica gn=gns3 pe=3 sv=1	1014	20	2.7e-136	0.777	XLOC_007842	glucan endo- -beta- basic isoform-like	3)-beta-glucan endohydrolase short=(1-	1014	20	9.8e-138	0.791	XLOC_007842	glycosyl hydrolase superfamily protein	AT3G57270.1	1014	20	7.2e-117	0.5925
XLOC_012232	Lus10011499			Lus10011499	2-methylbutanal oxime monooxygenase-like					scaffold1578:431302-433141	water	fusarium	OK	7.1515	45.2558	7.4015	45.5058	6.14819	2.62016	5e-05	0.00317574	yes	XLOC_012232	c71e7_manes 2-methylbutanal oxime monooxygenase os=manihot esculenta gn=cyp71e7 pe=1 sv=1	1239	20	0	0.644	XLOC_012232	a0a061dse9_thecc4-hydroxyphenylacetaldehyde oxime os=theobroma cacao gn=tcm_001771 pe=3 sv=1	1239	20	2.8e-168	0.701	XLOC_012232	4-hydroxyphenylacetaldehyde oxime monooxygenase-like	Q6XQ14.1	1239	20	0	0.7075	XLOC_012232	cytochrome family subfamily polypeptide 34	AT3G26300.1	1239	20	1.4e-128	0.6305
XLOC_030276	Lus10029078			Lus10029078	transcription elongation factor spt6					scaffold376:413247-413664	water	fusarium	OK	0	1.27487	0.25	1.52487	6.09948	2.60869	0.00035	0.0170441	yes	XLOC_030276	spt6h_drome transcription elongation factor spt6 os=drosophila melanogaster gn=spt6 pe=1 sv=1	417	1	7.6e-14	0.64	XLOC_030276	a0a061fr15_theccglobal transcription factor group b1 isoform 1 os=theobroma cacao gn=tcm_044643 pe=4 sv=1	417	20	3.6e-44	0.647	XLOC_030276	transcription elongation factor spt6-like isoform x1	XP_008244088.1	417	20	9.3e-45	0.6145	XLOC_030276	global transcription factor group b1	AT1G65440.2	417	4	6.9e-42	0.6825
XLOC_039183	Lus10009196			Lus10009196	conserved protein similar to XP_002316891					scaffold60:28681-29690	water	fusarium	OK	9.04035	56.1127	9.29035	56.3627	6.0668	2.60094	5e-05	0.00317574	yes	XLOC_039183	enl1_orysj early nodulin-like protein 1 os=oryza sativa japonica gn=enodl1 pe=1 sv=1	912	5	1.4e-30	0.632	XLOC_039183	u5gwh2_poptrearly nodulin-like protein 2 os=populus trichocarpa gn=poptr_0001s40940g pe=4 sv=1	912	20	5.9e-42	0.735	XLOC_039183	early nodulin-like protein 2	XP_002316891.1	912	20	5.4e-42	0.7465	XLOC_039183	early nodulin-like protein 11	AT4G32490.1	912	16	1.8e-32	0.6206
XLOC_026041	Lus10025985			Lus10025985	conserved protein similar to XP_002514116					scaffold319:186402-187116	water	fusarium	OK	1.97125	13.1724	2.22125	13.4224	6.04272	2.5952	5e-05	0.00317574	yes	XLOC_026041	---NA---	714	0	-	-	XLOC_026041	B9RK72_RICCOPutative uncharacterized protein OS=Ricinus communis GN=RCOM_1046970 PE=4 SV=1	714	4	7.3e-15	0.7025	XLOC_026041	conserved hypothetical protein	XP_002514116.1	714	5	6.7e-15	0.684	XLOC_026041	unknown protein; FUNCTIONS IN: molecular_function unknown; INVOLVED IN: biological_process unknown; LOCATED IN: endomembrane system; EXPRESSED IN: 18 plant structures; EXPRESSED DURING: 12 growth stages; BEST Arabidopsis thaliana protein match is: unknown protein (TAIR:AT4G26130.1); Has 30201 Blast hits to 17322 proteins in 780 species: Archae - 12; Bacteria - 1396; Metazoa - 17338; Fungi - 3422;…	AT5G56980.1	714	2	2e-13	0.785
XLOC_016504	Lus10007035			Lus10007035	orcinol o-methyltransferase					scaffold2103:222238-223803	water	fusarium	OK	14.0732	86.0504	14.3232	86.3004	6.02522	2.59101	5e-05	0.00317574	yes	XLOC_016504	romt_vitvi trans-resveratrol di-o-methyltransferase os=vitis vinifera gn=romt pe=1 sv=2	1026	20	1.8e-72	0.5215	XLOC_016504	a6xne5_9rosiconiferyl alcohol 9-o-methyltransferase os=linum flavum gn=ca9omt pe=2 sv=1	1026	20	0	0.599	XLOC_016504	trans-resveratrol di-o-methyltransferase-like	ABJ88946.1	1026	20	0	0.615	XLOC_016504	o-methyltransferase family protein	AT4G35160.1	1026	15	2.8e-31	0.4567
XLOC_045122	Lus10013332			Lus10013332	protease 4-like					scaffold812:177884-181743	water	fusarium	OK	1.21238	8.55783	1.46238	8.80783	6.02294	2.59047	5e-05	0.00317574	yes	XLOC_045122	sppa1_arath serine protease chloroplastic os=arabidopsis thaliana gn=sppa pe=2 sv=1	2115	13	0	0.5054	XLOC_045122	a0a061fy95_theccsignal peptide peptidase isoform 1 os=theobroma cacao gn=tcm_014433 pe=4 sv=1	2115	20	0	0.685	XLOC_045122	serine protease chloroplastic-like	XP_010257856.1	2115	20	0	0.679	XLOC_045122	signal peptide peptidase	AT1G73990.1	2115	1	0	0.72
XLOC_018575	Lus10003915			Lus10003915	vicianin hydrolase-like					scaffold247:20318-25152	water	fusarium	OK	1.77569	11.9058	2.02569	12.1558	6.00082	2.58516	5e-05	0.00317574	yes	XLOC_018575	bgl17_arath beta-glucosidase 17 os=arabidopsis thaliana gn=bglu17 pe=2 sv=1	1539	20	0	0.6845	XLOC_018575	b9n6f7_poptrglycosyl hydrolase family 1 family protein os=populus trichocarpa gn=poptr_0001s23430g pe=4 sv=1	1539	20	0	0.7595	XLOC_018575	vicianin hydrolase-like	XP_012065498.1	1539	20	0	0.7745	XLOC_018575	beta glucosidase 17	AT2G44480.1	1539	20	0	0.659
XLOC_000406	-									C7576957:0-136	water	fusarium	OK	219.065	1307.97	219.315	1308.22	5.96503	2.57653	5e-05	0.00317574	yes	XLOC_000406	---NA---	136	0	-	-	XLOC_000406	---NA---	136	0	-	-	XLOC_000406	---NA---	---NA---	136	0	-	-	XLOC_000406	---NA---	no_hit	136	0	-	-
XLOC_029815	Lus10013282			Lus10013282	glutathione s-transferase					scaffold372:427069-428001	water	fusarium	OK	1.02343	7.33922	1.27343	7.58922	5.95967	2.57523	0.0003	0.0151637	yes	XLOC_029815	gstuh_arath glutathione s-transferase u17 os=arabidopsis thaliana gn=gstu17 pe=2 sv=1	615	20	6.1e-69	0.5445	XLOC_029815	d2x9t3_poptrtau class glutathione transferase gstu51 os=populus trichocarpa pe=2 sv=1	615	20	1.2e-70	0.651	XLOC_029815	glutathione s-transferase u17-like	XP_004300630.1	615	20	3.2e-76	0.6565	XLOC_029815	glutathione s-transferase family protein	AT1G10370.1	615	20	4.6e-70	0.5385
XLOC_010407	Lus10019898			Lus10019898	WRKY transcription factor					scaffold1491:565521-568464	water	fusarium	OK	0.775689	5.8616	1.02569	6.1116	5.95853	2.57496	5e-05	0.00317574	yes	XLOC_010407	wrky3_arath probable wrky transcription factor 3 os=arabidopsis thaliana gn=wrky3 pe=2 sv=1	1263	20	1.8e-61	0.6555	XLOC_010407	a0a068ue22_cofcacoffea canephora dh200=94 genomic scaffold_22 os=coffea canephora gn=gscoc_t00023631001 pe=4 sv=1	1263	20	1.9e-86	0.597	XLOC_010407	probable wrky transcription factor 3	CDP06696.1	1263	20	1.7e-86	0.593	XLOC_010407	wrky family transcription factor family protein	AT2G03340.1	1263	20	1.3e-62	0.5725
XLOC_047500	Lus10034552			Lus10034552	syringolide-induced protein 14-1-1					scaffold9:531097-531730	water	fusarium	OK	4.96476	30.7463	5.21476	30.9963	5.94396	2.57142	5e-05	0.00317574	yes	XLOC_047500	Y1607_ARATH Uncharacterized protein At1g76070 OS=Arabidopsis thaliana GN=At1g76070 PE=1 SV=1	633	1	5.9e-12	0.58	XLOC_047500	g7j5w8_medtrsyringolide-induced protein 14-1-1 os=medicago truncatula gn=mtr_3g114750 pe=4 sv=1	633	20	2.4e-30	0.573	XLOC_047500	Uncharacterized protein TCM_034301	XP_007017912.1	633	20	2.2e-30	0.537	XLOC_047500	unknown protein; FUNCTIONS IN: molecular_function unknown; INVOLVED IN: biological_process unknown; LOCATED IN: plasma membrane; EXPRESSED IN: 8 plant structures; EXPRESSED DURING: LP.04 four leaves visible, 4 anthesis, petal differentiation and expansion stage; BEST Arabidopsis thaliana protein match is: unknown protein (TAIR:AT1G20310.1); Has 66 Blast hits to 66 proteins in 15 species: Archae -…	AT1G76070.1	633	1	4.4e-13	0.58
XLOC_040385	Lus10015666			Lus10015666	lipoxygenase					scaffold630:312317-343493	water	fusarium	OK	5.90553	36.1016	6.15553	36.3516	5.90552	2.56206	0.00105	0.0405884	yes	XLOC_040385	lox31_soltu linoleate 13s-lipoxygenase 3- chloroplastic os=solanum tuberosum gn= pe=1 sv=1	2760	20	0	0.6875	XLOC_040385	u5gte9_poptrlipoxygenase os=populus trichocarpa gn=poptr_0001s16780g pe=3 sv=1	2760	20	0	0.8635	XLOC_040385	linoleate 13s-lipoxygenase 3- chloroplastic	XP_012068871.1	2760	20	0	0.8695	XLOC_040385	plat lh2 domain-containing lipoxygenase family protein	AT1G17420.1	2760	6	0	0.7083
XLOC_033190	Lus10010869			Lus10010869	"transferase, transferring glycosyl groups, putative "					scaffold440:293110-294275	water	fusarium	OK	1.38157	9.38094	1.63157	9.63094	5.90287	2.56142	5e-05	0.00317574	yes	XLOC_033190	---NA---	801	0	-	-	XLOC_033190	transferring glycosyl os=ricinus communis gn=rcom_0233620 pe=4 sv=1	801	20	4.2e-110	0.724	XLOC_033190	transferring glycosyl	XP_007026944.1	801	20	3.8e-110	0.726	XLOC_033190	fringe-related protein	AT2G37730.1	801	13	6.3e-100	0.5985
XLOC_016166	Lus10012679			Lus10012679	conserved protein similar to XP_002529450					scaffold206:30698-31172	water	fusarium	OK	0	1.22114	0.25	1.47114	5.88456	2.55693	5e-05	0.00317574	yes	XLOC_016166	---NA---	474	0	-	-	XLOC_016166	a0a061f5g7_theccstigma-specific stig1 family os=theobroma cacao gn=tcm_030830 pe=4 sv=1	474	20	4.3e-37	0.555	XLOC_016166	stigma-specific stig1 family	XP_007020751.1	474	20	3.9e-37	0.5545	XLOC_016166	stigma-specific stig1 family protein	AT1G11925.1	474	6	2.9e-28	0.535
XLOC_006456	Lus10012145			Lus10012145	isoflavone reductase homolog					scaffold1186:184237-185676	water	fusarium	OK	5.60181	34.1195	5.85181	34.3695	5.87331	2.55417	5e-05	0.00317574	yes	XLOC_006456	pilr1_linus bifunctional pinoresinol-lariciresinol reductase 1 os=linum usitatissimum gn=plr_lu1 pe=1 sv=1	939	20	0	0.749	XLOC_006456	b9s1i5_ricconad dependent epimerase os=ricinus communis gn=rcom_0865350 pe=4 sv=1	939	20	1.3e-170	0.83	XLOC_006456	isoflavone reductase homolog	Q4R0H9.1	939	20	0	0.8535	XLOC_006456	NmrA-like negative transcriptional regulator family protein	AT1G32100.1	939	8	1.4e-146	0.6438
XLOC_041907	Lus10017981			Lus10017981	conserved protein similar to XP_002318336					scaffold687:192383-193760	water	fusarium	OK	6.34428	38.3639	6.59428	38.6139	5.85567	2.54983	5e-05	0.00317574	yes	XLOC_041907	Y4597_ARATH Uncharacterized protein At4g15970 OS=Arabidopsis thaliana GN=At4g15970 PE=2 SV=1	1131	2	1.2e-80	0.585	XLOC_041907	c7si19_theha myb dna binding protein os=thellungiella halophila pe=4 sv=1	1131	20	9.6e-99	0.6595	XLOC_041907	nucleotide-diphospho-sugar transferase family protein	XP_002270793.2	1131	20	7.5e-99	0.656	XLOC_041907	nucleotide-diphospho-sugar transferase family protein	AT1G14590.1	1131	11	3.2e-99	0.5855
XLOC_001200	-									C7932181:1-298	water	fusarium	OK	6.52846	39.4046	6.77846	39.6546	5.85009	2.54846	0.0003	0.0151637	yes	XLOC_001200	---NA---	297	0	-	-	XLOC_001200	---NA---	297	0	-	-	XLOC_001200	---NA---	---NA---	297	0	-	-	XLOC_001200	---NA---	no_hit	297	0	-	-
XLOC_047903	Lus10019462	Lus10019463		Lus10019462	cytochrome p450	Lus10019463	cytochrome p450			scaffold906:343228-345897	water	fusarium	OK	1.3041	8.83672	1.5541	9.08672	5.84693	2.54768	5e-05	0.00317574	yes	XLOC_047903	c71a9_soybn cytochrome p450 71a9 os=glycine max gn=cyp71a9 pe=2 sv=1	1659	20	1e-89	0.612	XLOC_047903	a0a061fxm9_thecccytochrome p450 os=theobroma cacao gn=tcm_014494 pe=3 sv=1	1659	20	7e-123	0.6705	XLOC_047903	cytochrome p450 71a1-like	XP_002318687.2	1659	20	7.1e-123	0.691	XLOC_047903	cytochrome family subfamily polypeptide 18	AT3G48310.1	1659	20	1.5e-85	0.598
XLOC_026325	Lus10023141			Lus10023141	phenylalanine n-monooxygenase-like					scaffold325:622982-623591	water	fusarium	OK	10.8517	64.4474	11.1017	64.6974	5.8277	2.54293	5e-05	0.00317574	yes	XLOC_026325	c79d1_manes valine n-monooxygenase 1 os=manihot esculenta gn=cyp79d1 pe=1 sv=1	609	11	8.7e-59	0.7209	XLOC_026325	b9t7e4_riccocytochrome os=ricinus communis gn=rcom_0247350 pe=4 sv=1	609	20	8.4e-56	0.7685	XLOC_026325	valine n-monooxygenase 1-like	AAV97889.1	609	20	5.8e-57	0.8105	XLOC_026325	cytochrome family subfamily polypeptide 2	AT2G22330.1	609	9	1.8e-39	0.6511
XLOC_021151	Lus10014323			Lus10014323	polyol transporter 3					scaffold275:385012-389592	water	fusarium	OK	0.2263	2.51217	0.4763	2.76217	5.79922	2.53586	0.0001	0.00587778	yes	XLOC_021151	plt3_arath probable polyol transporter 3 os=arabidopsis thaliana gn=plt3 pe=3 sv=1	2643	20	0	0.5785	XLOC_021151	b9szl0_riccosugar os=ricinus communis gn=rcom_0066500 pe=3 sv=1	2643	20	0	0.8565	XLOC_021151	probable polyol transporter 6	XP_012084471.1	2643	20	0	0.8435	XLOC_021151	major facilitator superfamily protein	AT5G66740.1	2643	20	0	0.6465
XLOC_047117	-									scaffold883:345183-346258	water	fusarium	OK	4.69723	28.4299	4.94723	28.6799	5.79716	2.53535	5e-05	0.00317574	yes	XLOC_047117	---NA---	758	0	-	-	XLOC_047117	---NA---	758	0	-	-	XLOC_047117	---NA---	---NA---	758	0	-	-	XLOC_047117	---NA---	no_hit	758	0	-	-
XLOC_027945	Lus10028611			Lus10028611	f-box family protein					scaffold346:374017-374713	water	fusarium	OK	0	1.19275	0.25	1.44275	5.771	2.52882	5e-05	0.00317574	yes	XLOC_027945	dof35_arath dof zinc finger protein os=arabidopsis thaliana gn= pe=3 sv=1	696	20	2.2e-30	0.8595	XLOC_027945	g7j664_medtrdof domain zinc finger protein os=medicago truncatula gn=mtr_3g090430 pe=4 sv=1	696	20	8.1e-35	0.7015	XLOC_027945	dof zinc finger protein	XP_003602157.1	696	20	7.4e-35	0.707	XLOC_027945	dof-type zinc finger dna-binding family protein	AT3G52440.1	696	20	1.6e-31	0.858
XLOC_019174	Lus10043389			Lus10043389	ef-hand calcium binding					scaffold25:2645322-2648113	water	fusarium	OK	10.1584	59.7214	10.4084	59.9714	5.76183	2.52653	5e-05	0.00317574	yes	XLOC_019174	cml48_arath probable calcium-binding protein cml48 os=arabidopsis thaliana gn=cml48 pe=2 sv=2	663	20	2.6e-74	0.5645	XLOC_019174	b9scv7_riccoef-hand calcium binding os=ricinus communis gn=rcom_1281800 pe=4 sv=1	663	20	6.9e-117	0.8245	XLOC_019174	probable calcium-binding protein cml48	XP_002523826.1	663	20	6.3e-117	0.817	XLOC_019174	calcium-binding ef-hand family protein	AT2G27480.1	663	7	2e-75	0.7243
XLOC_031182	Lus10028493			Lus10028493	glutamine amidotransferase-like protein rp404-like					scaffold413:915419-917535	water	fusarium	OK	4.10859	24.7476	4.35859	24.9976	5.73525	2.51986	5e-05	0.00317574	yes	XLOC_031182	yvde_lacla glutamine amidotransferase-like protein os=lactococcus lactis lactis (strain il1403) gn=yvde pe=3 sv=1	1451	9	5.9e-17	0.4144	XLOC_031182	w9sq35_9rosa glutamine amidotransferase-like protein os=morus notabilis gn=l484_027074 pe=4 sv=1	1451	20	5.5e-159	0.8635	XLOC_031182	glutamine amidotransferase	XP_012078006.1	1451	20	9.7e-161	0.8655	XLOC_031182	class i glutamine amidotransferase-like superfamily protein	AT5G38200.1	1451	4	3e-147	0.8175
XLOC_045758	Lus10004907			Lus10004907	cytochrome p450					scaffold858:52302-54496	water	fusarium	OK	6.24471	36.6706	6.49471	36.9206	5.68472	2.50709	5e-05	0.00317574	yes	XLOC_045758	c7d55_hyomu premnaspirodiene oxygenase os=hyoscyamus muticus gn=cyp71d55 pe=1 sv=1	1374	20	5.7e-141	0.6705	XLOC_045758	b9s9q2_riccocytochrome os=ricinus communis gn=rcom_0520560 pe=3 sv=1	1374	20	2.7e-164	0.726	XLOC_045758	cytochrome p450	KDP39257.1	1374	20	2.5e-164	0.7285	XLOC_045758	cytochrome family subfamily polypeptide 25	AT3G26330.1	1374	20	1.8e-100	0.591
XLOC_045623	Lus10008536			Lus10008536	polyphenol oxidase					scaffold835:317972-319133	water	fusarium	OK	1.65657	10.5764	1.90657	10.8264	5.67847	2.5055	5e-05	0.00317574	yes	XLOC_045623	ppo_maldo polyphenol chloroplastic os=malus domestica pe=2 sv=1	1059	15	8.3e-126	0.6167	XLOC_045623	a7j0m2_dasfr polyphenol oxidase os=dasiphora fruticosa gn=ppo pe=4 sv=1	1059	20	1.9e-132	0.7055	XLOC_045623	polyphenol oxidase	XP_007025702.1	1059	20	1.7e-132	0.707	XLOC_045623	---NA---	no_hit	1059	0	-	-
XLOC_031458	Lus10030032			Lus10030032	hydroperoxide lyase					scaffold416:1152409-1154509	water	fusarium	OK	0	1.16715	0.25	1.41715	5.6686	2.50299	5e-05	0.00317574	yes	XLOC_031458	cp74_linus allene oxide chloroplastic os=linum usitatissimum gn=cyp74a pe=1 sv=1	1440	11	8.5e-117	0.5509	XLOC_031458	e3vwa8_linuscytochrome p450 cyp74b16 os=linum usitatissimum pe=2 sv=2	1440	20	0	0.7535	XLOC_031458	fatty acid hydroperoxide lyase	ADP03054.2	1440	20	0	0.7545	XLOC_031458	hydroperoxide lyase 1	AT4G15440.1	1440	3	2e-144	0.56
XLOC_016143	Lus10012724			Lus10012724	1-deoxy-d-xylulose 5-phosphate synthase					scaffold206:269730-275207	water	fusarium	OK	1.44134	9.2924	1.69134	9.5424	5.64192	2.49619	5e-05	0.00317574	yes	XLOC_016143	dxs2_orysj probable 1-deoxy-d-xylulose-5-phosphate synthase chloroplastic os=oryza sativa japonica gn=os07g0190000 pe=2 sv=1	2148	20	0	0.752	XLOC_016143	a1xp41_hevbr 1-deoxy-d-xylulose 5-phosphate synthase os=hevea brasiliensis gn=dxs2 pe=2 sv=1	2148	20	0	0.9115	XLOC_016143	probable 1-deoxy-d-xylulose-5-phosphate synthase chloroplastic	ABF18929.1	2148	20	0	0.919	XLOC_016143	1-deoxy-d-xylulose 5-phosphate synthase 1	AT4G15560.1	2148	5	0	0.77
XLOC_034222	Lus10035519			Lus10035519	transferase family protein					scaffold464:105710-107962	water	fusarium	OK	13.0013	74.3452	13.2513	74.5952	5.62927	2.49295	5e-05	0.00317574	yes	XLOC_034222	dcr_arath bahd acyltransferase dcr os=arabidopsis thaliana gn=dcr pe=2 sv=1	2252	5	6e-44	0.468	XLOC_034222	h9n9g2_erycbbahd acyltransferase os=erythroxylum coca gn=bahd1 pe=2 sv=1	2252	20	4.5e-179	0.665	XLOC_034222	transferase family protein	XP_012087902.1	2252	20	3.4e-179	0.67	XLOC_034222	hxxxd-type acyl-transferase family protein	AT5G01210.1	2252	16	1.9e-161	0.5038
XLOC_009872	Lus10025580			Lus10025580	blue copper protein					scaffold145:486309-487345	water	fusarium	OK	5.42063	31.5934	5.67063	31.8434	5.6155	2.48941	5e-05	0.00317574	yes	XLOC_009872	bcp_pea blue copper protein os=pisum sativum pe=2 sv=1	597	12	5.9e-24	0.5775	XLOC_009872	b9skk1_riccouclacyanin- os=ricinus communis gn=rcom_0658030 pe=4 sv=1	597	20	1.3e-33	0.7345	XLOC_009872	blue copper protein	XP_002526464.1	597	20	1.2e-33	0.7315	XLOC_009872	cupredoxin superfamily protein	AT2G32300.1	597	20	1.8e-25	0.5815
XLOC_017012	Lus10030355			Lus10030355	conserved protein similar to XP_002331924					scaffold217:969997-970699	water	fusarium	OK	2.30013	14.0685	2.55013	14.3185	5.61481	2.48924	5e-05	0.00317574	yes	XLOC_017012	mira_syndu miraculin os=synsepalum dulcificum pe=1 sv=3	702	20	3.2e-48	0.488	XLOC_017012	d1kfl8_9rosikunitz-type protease inhibitor kpi-d12 os=populus trichocarpa x populus deltoides pe=2 sv=1	702	20	3.3e-59	0.651	XLOC_017012	kunitz family trypsin and protease inhibitor protein	XP_006372633.1	702	20	3e-59	0.656	XLOC_017012	kunitz family trypsin and protease inhibitor protein	AT1G17860.1	702	4	1.6e-43	0.5275
XLOC_035592	Lus10008167			Lus10008167	peroxidase					scaffold480:84205-87563	water	fusarium	OK	81.0507	450.289	81.3007	450.539	5.54164	2.47031	0.00125	0.0467292	yes	XLOC_035592	per53_arath peroxidase 53 os=arabidopsis thaliana gn=per53 pe=1 sv=1	1354	20	3e-136	0.73	XLOC_035592	q42905_linusperoxidase os=linum usitatissimum gn=flxper1 pe=2 sv=1	1354	20	0	0.8	XLOC_035592	peroxidase 15-like	s60054peroxidase (ec ) a3a precursor - japanese aspen x large-toothed aspen	1354	20	0	0.804	XLOC_035592	peroxidase superfamily protein	AT5G06720.1	1354	20	2.2e-137	0.6945
XLOC_043601	Lus10035956			Lus10035956	cinnamyl alcohol dehydrogenase-like protein					scaffold76:437056-439214	water	fusarium	OK	8.81763	49.9722	9.06763	50.2222	5.53862	2.46953	5e-05	0.00317574	yes	XLOC_043601	mtdh_fraan probable mannitol dehydrogenase os=fragaria ananassa gn=cad pe=2 sv=1	1787	20	0	0.813	XLOC_043601	t1wwr8_poptocinnamyl alcohol dehydrogenase 6 os=populus tomentosa gn=cad6 pe=2 sv=1	1787	20	0	0.903	XLOC_043601	probable mannitol dehydrogenase	XP_002313297.2	1787	20	0	0.906	XLOC_043601	GroES-like zinc-binding alcohol dehydrogenase family protein	AT4G37990.1	1787	19	1.1e-173	0.6747
XLOC_007560	Lus10042127			Lus10042127	polyamine oxidase					scaffold123:816868-819795	water	fusarium	OK	0.47259	3.74016	0.72259	3.99016	5.52202	2.4652	5e-05	0.00317574	yes	XLOC_007560	pao_maize polyamine oxidase os=zea mays gn=pao pe=1 sv=1	1943	20	1.2e-135	0.478	XLOC_007560	b9rb41_riccopolyamine os=ricinus communis gn=rcom_1510850 pe=4 sv=1	1943	20	0	0.67	XLOC_007560	polyamine oxidase-like	XP_011044313.1	1943	20	0	0.6975	XLOC_007560	polyamine oxidase 1	AT5G13700.1	1943	9	9.3e-113	0.4567
XLOC_031946	Lus10032041			Lus10032041	acetolactate synthase					scaffold42:629466-630489	water	fusarium	OK	0.829532	5.70534	1.07953	5.95534	5.51659	2.46378	0.0001	0.00587778	yes	XLOC_031946	ilvb1_tobac acetolactate synthase chloroplastic os=nicotiana tabacum gn=als sura pe=1 sv=1	1023	20	0	0.7235	XLOC_031946	r0hlb6_9brasacetolactate synthase os=capsella rubella gn=carub_v10019401mg pe=3 sv=1	1023	20	0	0.892	XLOC_031946	acetolactate synthase chloroplastic-like	XP_009360722.1	1023	20	0	0.893	XLOC_031946	chlorsulfuron imidazolinone resistant 1	AT3G48560.1	1023	1	0	0.88
XLOC_035612	Lus10008173			Lus10008173	peroxidase					scaffold480:134003-136784	water	fusarium	OK	98.3806	543.146	98.6306	543.396	5.50941	2.4619	0.00025	0.012924	yes	XLOC_035612	per54_arath peroxidase 54 os=arabidopsis thaliana gn=per54 pe=2 sv=1	1080	20	1.9e-138	0.719	XLOC_035612	q42905_linusperoxidase os=linum usitatissimum gn=flxper1 pe=2 sv=1	1080	20	0	0.7915	XLOC_035612	peroxidase a2-like	s60054peroxidase (ec ) a3a precursor - japanese aspen x large-toothed aspen	1080	20	0	0.795	XLOC_035612	peroxidase superfamily protein	AT5G06730.1	1080	20	1.4e-139	0.6835
XLOC_016754	Lus10017096			Lus10017096	typical p-type r2r3 myb protein					scaffold216:187174-188188	water	fusarium	OK	2.2388	13.4132	2.4888	13.6632	5.48987	2.45677	5e-05	0.00317574	yes	XLOC_016754	my108_arath transcription factor myb108 os=arabidopsis thaliana gn=myb108 pe=1 sv=1	792	20	9.8e-82	0.806	XLOC_016754	b9hik1_poptr 12 family protein os=populus trichocarpa gn=poptr_0008s10080g pe=4 sv=1	792	20	7.6e-91	0.943	XLOC_016754	transcription factor myb108-like	XP_011027944.1	792	20	7.3e-92	0.9665	XLOC_016754	myb domain protein 78	AT3G06490.1	792	20	7.3e-83	0.851
XLOC_048317	Lus10030446			Lus10030446	nac domain containing					scaffold917:153178-154355	water	fusarium	OK	6.40808	36.0669	6.65808	36.3169	5.45456	2.44746	5e-05	0.00317574	yes	XLOC_048317	nac29_arath nac transcription factor 29 os=arabidopsis thaliana gn=nac029 pe=2 sv=1	828	20	6.9e-100	0.7355	XLOC_048317	a0a061ehu2_theccnac domain ipr003441 os=theobroma cacao gn=tcm_011671 pe=4 sv=1	828	20	1.3e-109	0.7395	XLOC_048317	nac transcription factor 29-like	XP_007223324.1	828	20	1.2e-109	0.7305	XLOC_048317	nac (no apical meristem) domain transcriptional regulator superfamily protein	AT1G69490.1	828	20	5.1e-101	0.691
XLOC_038245	Lus10036512									scaffold57:985280-986132	water	fusarium	OK	2.09443	12.5049	2.34443	12.7549	5.44051	2.44374	5e-05	0.00317574	yes	XLOC_038245	---NA---	852	0	-	-	XLOC_038245	---NA---	852	0	-	-	XLOC_038245	---NA---	---NA---	852	0	-	-	XLOC_038245	---NA---	no_hit	852	0	-	-
XLOC_043905	-									scaffold762:10609-11195	water	fusarium	OK	2.57591	15.1157	2.82591	15.3657	5.43743	2.44293	5e-05	0.00317574	yes	XLOC_043905	zat12_arath zinc finger protein zat12 os=arabidopsis thaliana gn=zat12 pe=2 sv=1	586	12	8.4e-27	0.5425	XLOC_043905	b9hm54_poptrzinc finger family protein os=populus trichocarpa gn=poptr_0008s05110g pe=4 sv=1	586	20	1e-43	0.706	XLOC_043905	zinc finger protein zat11-like	XP_002311150.1	586	20	9.6e-44	0.707	XLOC_043905	c2h2-type zinc finger family protein	AT5G04390.1	586	20	5.2e-28	0.5545
XLOC_042808	Lus10010111			Lus10010111	cytochrome b5					scaffold722:272049-272990	water	fusarium	OK	2.19197	12.9971	2.44197	13.2471	5.42476	2.43956	5e-05	0.00317574	yes	XLOC_042808	cyb5b_arath cytochrome b5 isoform b os=arabidopsis thaliana gn=cytb5-b pe=1 sv=1	691	20	8.5e-35	0.7215	XLOC_042808	i3sgw0_medtrcytochrome b5-like heme steroid-binding domain protein os=medicago truncatula gn=mtr_3g092095 pe=2 sv=1	691	20	1.7e-37	0.8175	XLOC_042808	cytochrome b5 isoform e-like	XP_012083133.1	691	20	1.5e-37	0.812	XLOC_042808	cytochrome b5 isoform b	AT2G32720.1	691	8	6.3e-36	0.7163
XLOC_012959	Lus10008713			Lus10008713	purine permease 3					scaffold1635:276266-278142	water	fusarium	OK	1.46119	9.01595	1.71119	9.26595	5.41492	2.43694	5e-05	0.00317574	yes	XLOC_012959	pup3_arath purine permease 3 os=arabidopsis thaliana gn=pup3 pe=2 sv=1	1122	14	1.8e-74	0.5421	XLOC_012959	b9rjn5_riccopurine os=ricinus communis gn=rcom_1037070 pe=4 sv=1	1122	20	1.5e-109	0.678	XLOC_012959	purine permease 1-like	XP_002513954.1	1122	20	1.3e-109	0.688	XLOC_012959	purine permease 11	AT1G28220.1	1122	19	1.3e-75	0.5447
XLOC_040994	Lus10003797			Lus10003797	hop-interacting protein thi031					scaffold654:18578-19100	water	fusarium	OK	1.32684	8.26658	1.57684	8.51658	5.40104	2.43324	0.0007	0.029287	yes	XLOC_040994	---NA---	522	0	-	-	XLOC_040994	g8z260_sollchop-interacting protein thi031 os=solanum lycopersicum gn= pe=2 sv=1	522	20	2.7e-35	0.5845	XLOC_040994	hop-interacting protein thi031	XP_010248805.1	522	20	5.6e-39	0.6015	XLOC_040994	CONTAINS InterPro DOMAIN/s: EF-Hand 1, calcium-binding site (InterPro:IPR018247); BEST Arabidopsis thaliana protein match is: unknown protein (TAIR:AT2G41730.1); Has 1807 Blast hits to 1807 proteins in 277 species: Archae - 0; Bacteria - 0; Metazoa - 736; Fungi - 347; Plants - 385; Viruses - 0; Other Eukaryotes - 339 (source: NCBI BLink).	AT5G40690.1	522	1	5.1e-25	0.51
XLOC_033199	-									scaffold440:294495-294887	water	fusarium	OK	2.16624	12.7785	2.41624	13.0285	5.39206	2.43084	0.00135	0.0499837	yes	XLOC_033199	---NA---	392	0	-	-	XLOC_033199	---NA---	392	0	-	-	XLOC_033199	---NA---	---NA---	392	0	-	-	XLOC_033199	---NA---	no_hit	392	0	-	-
XLOC_011282	Lus10016870			Lus10016870	AMP dependent ligase					scaffold153:348713-351040	water	fusarium	OK	31.4925	170.353	31.7425	170.603	5.37459	2.42616	5e-05	0.00317574	yes	XLOC_011282	aee7_arath acetate butyrate-- ligase peroxisomal os=arabidopsis thaliana gn=aae7 pe=1 sv=1	1692	20	0	0.599	XLOC_011282	b9rzm7_riccoamp dependent os=ricinus communis gn=rcom_0999850 pe=4 sv=1	1692	20	0	0.8875	XLOC_011282	acetate butyrate-- ligase peroxisomal	XP_002519196.1	1692	20	0	0.892	XLOC_011282	amp-dependent synthetase and ligase family protein	AT3G16910.1	1692	20	0	0.618
XLOC_012433	Lus10024414			Lus10024414	k(+) h(+) antiporter					scaffold16:800732-803262	water	fusarium	OK	19.3475	104.702	19.5975	104.952	5.35538	2.42099	5e-05	0.00317574	yes	XLOC_012433	chx20_arath cation h(+) antiporter 20 os=arabidopsis thaliana gn=chx20 pe=2 sv=1	1490	20	4.9e-176	0.5185	XLOC_012433	w9s833_9rosacation h(+) antiporter 20 os=morus notabilis gn=l484_021317 pe=4 sv=1	1490	20	0	0.76	XLOC_012433	cation h(+) antiporter 20-like	XP_008345490.1	1490	20	0	0.7775	XLOC_012433	cation hydrogen exchanger family protein	AT3G53720.1	1490	20	3.7e-177	0.527
XLOC_031873	-									scaffold418:512328-512868	water	fusarium	OK	4.19156	23.4924	4.44156	23.7424	5.34551	2.41833	5e-05	0.00317574	yes	XLOC_031873	---NA---	540	0	-	-	XLOC_031873	---NA---	540	0	-	-	XLOC_031873	---NA---	---NA---	540	0	-	-	XLOC_031873	---NA---	no_hit	540	0	-	-
XLOC_047132	Lus10003267			Lus10003267	conserved protein similar to XP_002306210					scaffold885:35910-36760	water	fusarium	OK	38.281	205.006	38.531	205.256	5.32704	2.41333	5e-05	0.00317574	yes	XLOC_047132	gl120_arath germin-like protein subfamily 1 member 20 os=arabidopsis thaliana gn=glp5a pe=1 sv=1	687	20	7e-82	0.7315	XLOC_047132	b9h1m9_poptrgermin-like protein 1 os=populus trichocarpa gn=poptr_0004s18670g pe=4 sv=1	687	20	4e-90	0.7735	XLOC_047132	germin-like protein subfamily 1 member 14	XP_002306210.1	687	20	3.6e-90	0.783	XLOC_047132	RmlC-like cupins superfamily protein	AT5G39130.1	687	20	5.2e-83	0.7225
XLOC_010294	Lus10019833			Lus10019833	conserved protein similar to XP_002313131					scaffold1491:248837-250732	water	fusarium	OK	17.8986	96.2447	18.1486	96.4947	5.31692	2.41059	5e-05	0.00317574	yes	XLOC_010294	scgt_tobac scopoletin glucosyltransferase os=nicotiana tabacum gn=togt1 pe=1 sv=1	1395	20	9.2e-171	0.622	XLOC_010294	i2bh33_linusudp-glycosyltransferase 1 os=linum usitatissimum gn=ugt73b12 pe=4 sv=1	1395	20	0	0.7575	XLOC_010294	scopoletin glucosyltransferase-like	AFJ52929.1	1395	20	0	0.762	XLOC_010294	udp-glycosyltransferase superfamily protein	AT2G15480.2	1395	20	1.8e-162	0.6095
XLOC_030278	Lus10029081			Lus10029081	gibberellin 2-beta-dioxygenase 8-like					scaffold376:424611-426013	water	fusarium	OK	1.72939	10.2719	1.97939	10.5219	5.31573	2.41027	5e-05	0.00317574	yes	XLOC_030278	g2ox8_arath gibberellin 2-beta-dioxygenase 8 os=arabidopsis thaliana gn=ga2ox8 pe=1 sv=2	1032	20	1.8e-123	0.5035	XLOC_030278	a0a061e9s8_theccgibberellin 2-oxidase 8 os=theobroma cacao gn=tcm_011301 pe=3 sv=1	1032	20	0	0.784	XLOC_030278	gibberellin 2-beta-dioxygenase 8-like	XP_002315815.2	1032	20	0	0.806	XLOC_030278	2-oxoglutarate and fe -dependent oxygenase superfamily protein	AT4G21200.1	1032	20	1.4e-124	0.5065
XLOC_004846	-									scaffold108:781569-782388	water	fusarium	OK	2.37987	13.689	2.62987	13.939	5.30026	2.40606	0.0001	0.00587778	yes	XLOC_004846	---NA---	819	0	-	-	XLOC_004846	---NA---	819	0	-	-	XLOC_004846	---NA---	---NA---	819	0	-	-	XLOC_004846	---NA---	no_hit	819	0	-	-
XLOC_047981	Lus10019457			Lus10019457	cytochrome P450					scaffold906:328154-330894	water	fusarium	OK	2.90453	16.4175	3.15453	16.6675	5.28367	2.40154	5e-05	0.00317574	yes	XLOC_047981	c71a6_nepra cytochrome p450 71a6 os=nepeta racemosa gn=cyp71a6 pe=2 sv=1	1521	20	1.1e-179	0.6565	XLOC_047981	b9if07_poptrmethylcoclaurine hydroxylase family protein os=populus trichocarpa gn=poptr_0015s09740g pe=3 sv=2	1521	20	0	0.724	XLOC_047981	cytochrome p450 71a22-like	XP_011005616.1	1521	20	0	0.73	XLOC_047981	cytochrome family subfamily polypeptide 24	AT3G48270.1	1521	20	9e-149	0.635
XLOC_007739	Lus10042493			Lus10042493	srg1					scaffold123:2408141-2408711	water	fusarium	OK	2.88612	16.313	3.13612	16.563	5.28137	2.40091	5e-05	0.00317574	yes	XLOC_007739	srg1_arath protein srg1 os=arabidopsis thaliana gn=srg1 pe=2 sv=1	570	20	6.2e-66	0.591	XLOC_007739	b9ghe6_poptrsenescence-related gene 1 family protein os=populus trichocarpa gn=poptr_0001s39130g pe=3 sv=1	570	20	2.1e-76	0.822	XLOC_007739	protein srg1-like	XP_012087516.1	570	20	1.6e-76	0.8405	XLOC_007739	2-oxoglutarate and fe -dependent oxygenase superfamily protein	AT1G17020.1	570	20	4.6e-67	0.6395
XLOC_040406	Lus10015339			Lus10015339	mal d					scaffold635:16735-17286	water	fusarium	OK	604.847	3193.14	605.097	3193.39	5.27748	2.39985	0.00125	0.0467292	yes	XLOC_040406	mal12_maldo major allergen mal d 1 os=malus domestica pe=1 sv=3	471	20	8e-34	0.586	XLOC_040406	a0a061eqj1_theccmlp-like protein 423 os=theobroma cacao gn=tcm_021277 pe=3 sv=1	471	20	3.4e-38	0.6155	XLOC_040406	major allergen pru ar 1-like	XP_007051017.1	471	20	3.2e-38	0.616	XLOC_040406	---NA---	no_hit	471	0	-	-
XLOC_033192	Lus10010871			Lus10010871	nucleic acid binding					scaffold440:324968-325817	water	fusarium	OK	1.99553	11.5675	2.24553	11.8175	5.26268	2.3958	5e-05	0.00317574	yes	XLOC_033192	rbe_arath probable transcriptional regulator rabbit ears os=arabidopsis thaliana gn=rbe pe=2 sv=2	849	2	1.2e-22	0.885	XLOC_033192	b9ifx3_poptrears family protein os=populus trichocarpa gn=poptr_0016s10460g pe=4 sv=1	849	20	5e-41	0.6115	XLOC_033192	probable transcriptional regulator rabbit ears	XP_011006391.1	849	20	1.5e-44	0.5165	XLOC_033192	c2h2 and c2hc zinc fingers superfamily protein	AT2G37740.1	849	6	3.3e-24	0.865
XLOC_002037	-									C8109175:120-520	water	fusarium	OK	2.26131	12.9656	2.51131	13.2156	5.26243	2.39573	0.00125	0.0467292	yes	XLOC_002037	---NA---	400	0	-	-	XLOC_002037	---NA---	400	0	-	-	XLOC_002037	---NA---	---NA---	400	0	-	-	XLOC_002037	---NA---	no_hit	400	0	-	-
XLOC_020309	Lus10036296			Lus10036296	auxin-binding protein abp19a-like					scaffold27:1140732-1141439	water	fusarium	OK	9.44289	50.5161	9.69289	50.7661	5.23746	2.38887	5e-05	0.00317574	yes	XLOC_020309	ab19a_prupe auxin-binding protein abp19a os=prunus persica gn=abp19a pe=3 sv=1	666	20	1.3e-60	0.643	XLOC_020309	q9atz1_linusgermin-like protein os=linum usitatissimum pe=4 sv=1	666	20	3.8e-72	0.7385	XLOC_020309	auxin-binding protein abp19a	AAK28807.1	666	20	3.5e-72	0.741	XLOC_020309	RmlC-like cupins superfamily protein	AT5G20630.1	666	20	8.7e-60	0.5855
XLOC_026942	Lus10039314			Lus10039314	pectin methylesterase					scaffold33:479069-481545	water	fusarium	OK	13.9305	73.9939	14.1805	74.2439	5.23563	2.38836	5e-05	0.00317574	yes	XLOC_026942	pme3_citsi pectinesterase 3 os=citrus sinensis pe=1 sv=1	1668	20	0	0.6735	XLOC_026942	q9fvf9_linuspectinesterase os=linum usitatissimum gn=pme3 pe=2 sv=1	1668	20	0	0.8225	XLOC_026942	pectin methylesterase	AAG17110.1	1668	20	0	0.826	XLOC_026942	plant invertase pectin methylesterase inhibitor superfamily	AT3G14310.1	1668	20	0	0.6165
XLOC_009176	Lus10009394			Lus10009394	"serine-threonine protein kinase, plant-type, putative "					scaffold137:203376-206478	water	fusarium	OK	1.11138	6.84736	1.36138	7.09736	5.21336	2.38221	5e-05	0.00317574	yes	XLOC_009176	y3475_arath probable lrr receptor-like serine threonine-protein kinase at3g47570 os=arabidopsis thaliana gn=at3g47570 pe=2 sv=1	3024	20	0	0.496	XLOC_009176	b9sn92_riccoserine-threonine protein plant- os=ricinus communis gn=rcom_1186860 pe=4 sv=1	3024	20	0	0.7185	XLOC_009176	probable lrr receptor-like serine threonine-protein kinase at3g47570	XP_002527461.1	3024	20	0	0.7285	XLOC_009176	leucine-rich receptor-like protein kinase family protein	AT3G47570.1	3024	20	0	0.5035
XLOC_005390	Lus10021318			Lus10021318	short chain alcohol					scaffold1123:511981-512806	water	fusarium	OK	12.2667	64.9323	12.5167	65.1823	5.20763	2.38063	5e-05	0.00317574	yes	XLOC_005390	sild_podpe secoisolariciresinol dehydrogenase os=podophyllum peltatum pe=1 sv=1	825	20	2.6e-88	0.654	XLOC_005390	b9iiq3_poptralcohol dehydroge family protein os=populus trichocarpa gn=poptr_0016s07480g pe=3 sv=1	825	20	6.6e-130	0.81	XLOC_005390	secoisolariciresinol dehydrogenase-like	XP_011043648.1	825	20	5.3e-130	0.8185	XLOC_005390	nad -binding rossmann-fold superfamily protein	AT3G51680.1	825	20	2.6e-76	0.5945
XLOC_026557	Lus10028236			Lus10028236	amino acid permease					scaffold327:756744-763309	water	fusarium	OK	2.78934	15.5717	3.03934	15.8217	5.20564	2.38007	5e-05	0.00317574	yes	XLOC_026557	aap6_arath amino acid permease 6 os=arabidopsis thaliana gn=aap6 pe=1 sv=1	2330	17	0	0.5706	XLOC_026557	a0a068tyh4_cofcacoffea canephora dh200=94 genomic scaffold_6 os=coffea canephora gn=gscoc_t00034456001 pe=4 sv=1	2330	20	0	0.796	XLOC_026557	amino acid permease 6	XP_010556498.1	2330	20	0	0.809	XLOC_026557	transmembrane amino acid transporter family protein	AT5G49630.1	2330	20	0	0.5585
XLOC_048055	Lus10010460									scaffold910:237370-237782	water	fusarium	OK	93.2068	483.695	93.4568	483.945	5.17827	2.37247	5e-05	0.00317574	yes	XLOC_048055	---NA---	240	0	-	-	XLOC_048055	M5XBH5_PRUPEUncharacterized protein OS=Prunus persica GN=PRUPE_ppa014391mg PE=4 SV=1	240	2	3.2e-11	0.69	XLOC_048055	cystm1 family protein a-like isoform x2	XP_007215221.1	240	4	3e-11	0.69	XLOC_048055	---NA---	no_hit	240	0	-	-
XLOC_046697	Lus10031622			Lus10031622	chalcone synthase					scaffold863:1140200-1141475	water	fusarium	OK	2.79485	15.5041	3.04485	15.7541	5.17402	2.37128	5e-05	0.00317574	yes	XLOC_046697	chs1_camsi chalcone synthase 1 os=camellia sinensis gn=chs1 pe=2 sv=1	1194	20	0	0.808	XLOC_046697	b9gmg1_poptrnaregenin-chalcone synthase family protein os=populus trichocarpa gn=poptr_0001s14320g pe=3 sv=2	1194	20	0	0.8075	XLOC_046697	chalcone synthase 1	XP_002299281.2	1194	20	0	0.8075	XLOC_046697	chalcone and stilbene synthase family protein	AT5G13930.1	1194	4	4.3e-177	0.62
XLOC_029902	Lus10030828			Lus10030828	iaa-amino acid hydrolase ilr1-like 4-like					scaffold373:763105-765289	water	fusarium	OK	4.39487	23.6972	4.64487	23.9472	5.15562	2.36615	5e-05	0.00317574	yes	XLOC_029902	ill1_orysj iaa-amino acid hydrolase ilr1-like 1 os=oryza sativa japonica gn=ill1 pe=2 sv=1	1317	20	2.5e-173	0.7015	XLOC_029902	b9s2j7_riccoiaa-amino acid hydrolase os=ricinus communis gn=rcom_0699910 pe=4 sv=1	1317	20	0	0.838	XLOC_029902	iaa-amino acid hydrolase ilr1-like 2	XP_006438487.1	1317	20	0	0.8655	XLOC_029902	peptidase m20 m25 m40 family protein	AT1G51760.1	1317	7	8.7e-170	0.7257
XLOC_029156	Lus10026715			Lus10026715	conserved protein similar to XP_003544813					scaffold361:78679-81236	water	fusarium	OK	12.9991	67.9377	13.2491	68.1877	5.14659	2.36362	5e-05	0.00317574	yes	XLOC_029156	---NA---	711	0	-	-	XLOC_029156	---NA---	711	0	-	-	XLOC_029156	PREDICTED: uncharacterized protein LOC100797309	XP_003544813.1	711	1	4.9e-11	0.54	XLOC_029156	---NA---	no_hit	711	0	-	-
XLOC_003676	Lus10009801			Lus10009801	hydroxyproline-rich glycoprotein					scaffold1:221605-223626	water	fusarium	OK	0.479805	3.50122	0.729805	3.75122	5.14003	2.36178	0.00015	0.00837074	yes	XLOC_003676	---NA---	1068	0	-	-	XLOC_003676	a0a061glu2_thecchydroxyproline-rich glycoprotein family protein os=theobroma cacao gn=tcm_037421 pe=4 sv=1	1068	20	2.7e-34	0.6595	XLOC_003676	transcription factor btd-like	XP_012442653.1	1068	20	2.5e-35	0.632	XLOC_003676	hydroxyproline-rich glycoprotein family protein	AT5G21280.1	1068	1	5e-19	0.89
XLOC_017189	-									scaffold2212:1020-2025	water	fusarium	OK	1.18099	7.10267	1.43099	7.35267	5.13817	2.36125	5e-05	0.00317574	yes	XLOC_017189	---NA---	1005	0	-	-	XLOC_017189	---NA---	1005	0	-	-	XLOC_017189	---NA---	---NA---	1005	0	-	-	XLOC_017189	---NA---	no_hit	1005	0	-	-
XLOC_020882	-									scaffold272:2414815-2415420	water	fusarium	OK	2.4632	13.5788	2.7132	13.8288	5.09686	2.34961	0.0001	0.00587778	yes	XLOC_020882	---NA---	605	0	-	-	XLOC_020882	---NA---	605	0	-	-	XLOC_020882	---NA---	---NA---	605	0	-	-	XLOC_020882	---NA---	no_hit	605	0	-	-
XLOC_005763	Lus10027738	Lus10027739		Lus10027738	acyl- n-acyltransferase with ring fyve phd-type zinc finger domain-containing protein	Lus10027739	udp-glucosyltransferase			scaffold1143:161106-171244	water	fusarium	OK	24.0954	123.705	24.3454	123.955	5.09152	2.3481	5e-05	0.00317574	yes	XLOC_005763	chd4_mouse chromodomain-helicase-dna-binding protein 4 os=mus musculus gn=chd4 pe=1 sv=1	3457	2	5.5e-12	0.43	XLOC_005763	b9s0a5_riccodna binding os=ricinus communis gn=rcom_1352200 pe=4 sv=1	3457	20	0	0.6865	XLOC_005763	dna binding	XP_011018833.1	3457	20	0	0.7135	XLOC_005763	acyl- n-acyltransferase with ring fyve phd-type zinc finger domain	AT2G36720.1	3457	16	0	0.5075
XLOC_015624	Lus10027614			Lus10027614	isoflavone 2 -hydroxylase					scaffold2:289300-290746	water	fusarium	OK	10.6361	55.1655	10.8861	55.4155	5.09048	2.3478	5e-05	0.00317574	yes	XLOC_015624	c81e8_medtr cytochrome p450 81e8 os=medicago truncatula gn=cyp81e8 pe=2 sv=1	1326	20	6e-163	0.621	XLOC_015624	w9qyz7_9rosacytochrome p450 81d1 os=morus notabilis gn=l484_009300 pe=3 sv=1	1326	20	0	0.767	XLOC_015624	isoflavone 2 -hydroxylase	XP_010095331.1	1326	20	0	0.771	XLOC_015624	cytochrome p450 superfamily protein	AT4G37370.1	1326	20	9.3e-165	0.704
XLOC_046196	Lus10040377									scaffold86:1614768-1615551	water	fusarium	OK	1.84615	10.4079	2.09615	10.6579	5.08451	2.34611	5e-05	0.00317574	yes	XLOC_046196	---NA---	783	0	-	-	XLOC_046196	---NA---	783	0	-	-	XLOC_046196	---NA---	---NA---	783	0	-	-	XLOC_046196	---NA---	no_hit	783	0	-	-
XLOC_035908	Lus10033418			Lus10033418	conserved protein similar to ADB93076					scaffold488:1248541-1251330	water	fusarium	OK	8.20185	42.6196	8.45185	42.8696	5.07221	2.34262	5e-05	0.00317574	yes	XLOC_035908	tsjt1_tobac stem-specific protein tsjt1 os=nicotiana tabacum gn=tsjt1 pe=2 sv=1	1014	1	1.8e-28	0.59	XLOC_035908	a0a061fef9_theccaluminum induced protein with ygl and lrdr motifs os=theobroma cacao gn=tcm_031380 pe=4 sv=1	1014	20	3e-100	0.7705	XLOC_035908	stem-specific protein tsjt1-like	XP_007021349.1	1014	20	3e-100	0.7695	XLOC_035908	aluminium induced protein with ygl and lrdr motifs	AT4G27450.1	1014	8	8.7e-96	0.6913
XLOC_001104	-									C7901815:0-276	water	fusarium	OK	59.3006	300.773	59.5506	301.023	5.05491	2.33769	5e-05	0.00317574	yes	XLOC_001104	chx20_arath cation h(+) antiporter 20 os=arabidopsis thaliana gn=chx20 pe=2 sv=1	276	3	6.3e-20	0.8267	XLOC_001104	w9s833_9rosacation h(+) antiporter 20 os=morus notabilis gn=l484_021317 pe=4 sv=1	276	20	1.8e-19	0.895	XLOC_001104	cation h+ exchanger 20 isoform 1	XP_012460805.1	276	20	8.5e-20	0.8965	XLOC_001104	cation h+ exchanger 20	AT3G53720.1	276	4	4.7e-21	0.8225
XLOC_033912	Lus10037221			Lus10037221	nitrate transporter					scaffold462:853218-860318	water	fusarium	OK	19.5787	99.7135	19.8287	99.9635	5.04135	2.33381	5e-05	0.00317574	yes	XLOC_033912	ptr21_arath protein nrt1 ptr family os=arabidopsis thaliana gn= pe=1 sv=1	1899	20	0	0.594	XLOC_033912	b9s2d6_ricconitrate os=ricinus communis gn=rcom_0698790 pe=4 sv=1	1899	20	0	0.76	XLOC_033912	protein nrt1 ptr family -like	KDO39247.1	1899	20	0	0.762	XLOC_033912	major facilitator superfamily protein	AT1G69870.1	1899	20	0	0.594
XLOC_032232	Lus10019725			Lus10019725	polyamine oxidase					scaffold420:540283-543964	water	fusarium	OK	30.6559	155	30.9059	155.25	5.02331	2.32864	5e-05	0.00317574	yes	XLOC_032232	pao_maize polyamine oxidase os=zea mays gn=pao pe=1 sv=1	1446	20	1e-153	0.4575	XLOC_032232	b9rb41_riccopolyamine os=ricinus communis gn=rcom_1510850 pe=4 sv=1	1446	20	0	0.7105	XLOC_032232	polyamine oxidase-like	XP_011028583.1	1446	20	0	0.7425	XLOC_032232	polyamine oxidase 1	AT5G13700.1	1446	9	1.2e-120	0.4611
XLOC_010614	Lus10039814			Lus10039814	epoxide hydrolase 2-like					scaffold15:1743897-1745815	water	fusarium	OK	0.989278	5.95925	1.23928	6.20925	5.01038	2.32492	5e-05	0.00317574	yes	XLOC_010614	hyes_mouse bifunctional epoxide hydrolase 2 os=mus musculus gn=ephx2 pe=1 sv=2	945	9	5.8e-35	0.4778	XLOC_010614	b9rw25_riccoepoxide os=ricinus communis gn=rcom_1175510 pe=4 sv=1	945	20	1e-171	0.8465	XLOC_010614	bifunctional epoxide hydrolase 2-like	XP_012088307.1	945	20	9.3e-172	0.852	XLOC_010614	alpha beta-hydrolases superfamily protein	AT4G02340.1	945	9	2.1e-60	0.5544
XLOC_013163	Lus10024201			Lus10024201	lipid transfer protein					scaffold165:161888-162113	water	fusarium	OK	33.8351	169.76	34.0851	170.01	4.98781	2.31841	5e-05	0.00317574	yes	XLOC_013163	nltp1_sorbi non-specific lipid-transfer protein 1 os=sorghum bicolor gn=ltp1 pe=3 sv=1	225	16	1.6e-13	0.57	XLOC_013163	a0a061gy01_theccnon-specific lipid-transfer os=theobroma cacao gn=tcm_042285 pe=4 sv=1	225	20	9.7e-27	0.649	XLOC_013163	non-specific lipid-transfer protein 1-like	KDP45688.1	225	20	8.9e-27	0.6605	XLOC_013163	lipid transfer protein 3	AT5G59320.1	225	1	1.9e-11	0.58
XLOC_007585	Lus10042181			Lus10042181	short-chain alcohol dehydrogenase					scaffold123:1069852-1071489	water	fusarium	OK	0.925613	5.61234	1.17561	5.86234	4.98662	2.31806	0.00015	0.00837074	yes	XLOC_007585	ispd_menpi (-)-isopiperitenol (-)-carveol mitochondrial os=mentha piperita pe=1 sv=1	810	20	5.1e-72	0.581	XLOC_007585	b9r941_riccoshort chain alcohol os=ricinus communis gn=rcom_1513550 pe=3 sv=1	810	20	1.1e-96	0.6975	XLOC_007585	(-)-isopiperitenol (-)-carveol mitochondrial-like	XP_002511516.1	810	20	1e-96	0.703	XLOC_007585	nad -binding rossmann-fold superfamily protein	AT2G47130.1	810	20	5.9e-72	0.541
XLOC_046924	Lus10022047			Lus10022047	copalyl diphosphate synthase					scaffold87:586681-593773	water	fusarium	OK	11.2979	56.8569	11.5479	57.1069	4.94522	2.30603	5e-05	0.00317574	yes	XLOC_046924	ksa_pea ent-copalyl diphosphate chloroplastic os=pisum sativum pe=2 sv=1	2400	20	0	0.634	XLOC_046924	b9gsm9_poptrent-kaurene synthase a family protein os=populus trichocarpa gn=poptr_0002s05300g pe=4 sv=1	2400	20	0	0.7615	XLOC_046924	ent-copalyl diphosphate chloroplastic-like	XP_012092234.1	2400	20	0	0.775	XLOC_046924	terpenoid cyclases protein prenyltransferases superfamily protein	AT4G02780.1	2400	14	0	0.4643
XLOC_001247	-									C7944923:0-309	water	fusarium	OK	46.6188	230.4	46.8688	230.65	4.92118	2.29901	5e-05	0.00317574	yes	XLOC_001247	chx20_arath cation h(+) antiporter 20 os=arabidopsis thaliana gn=chx20 pe=2 sv=1	309	6	8.3e-35	0.7717	XLOC_001247	a0a061esc3_thecccation h+ exchanger 20 isoform 1 os=theobroma cacao gn=tcm_021973 pe=4 sv=1	309	20	3e-38	0.8835	XLOC_001247	cation h+ exchanger 20 isoform 1	XP_007027071.1	309	20	2.8e-38	0.89	XLOC_001247	cation h+ exchanger 18	AT3G53720.1	309	7	6.2e-36	0.7729
XLOC_030021	Lus10030806			Lus10030806	glutathione s-transferase					scaffold373:632047-633007	water	fusarium	OK	8.05963	40.6356	8.30963	40.8856	4.92027	2.29874	5e-05	0.00317574	yes	XLOC_030021	gstuh_arath glutathione s-transferase u17 os=arabidopsis thaliana gn=gstu17 pe=2 sv=1	705	20	1.6e-92	0.641	XLOC_030021	a0a068ty44_cofcacoffea canephora dh200=94 genomic scaffold_5 os=coffea canephora gn=gscoc_t00032148001 pe=4 sv=1	705	20	9.3e-96	0.7665	XLOC_030021	glutathione s-transferase u17-like	XP_004300630.1	705	20	1.9e-99	0.775	XLOC_030021	glutathione s-transferase family protein	AT1G10370.1	705	20	1.2e-93	0.6295
XLOC_001887	-									C8084569:77-473	water	fusarium	OK	5.29753	26.9895	5.54753	27.2395	4.9102	2.29578	5e-05	0.00317574	yes	XLOC_001887	lbd41_arath lob domain-containing protein 41 os=arabidopsis thaliana gn=lbd41 pe=2 sv=1	396	2	5.7e-19	0.785	XLOC_001887	b9n230_poptrlob domain protein 41 os=populus trichocarpa gn=poptr_0005s15670g pe=4 sv=1	396	20	2e-24	0.863	XLOC_001887	lob domain-containing protein 41	CBI33654.3	396	20	1.4e-24	0.868	XLOC_001887	lob domain-containing protein 41	AT3G02550.1	396	3	4.3e-20	0.75
XLOC_003196	Lus10000074			Lus10000074	o-succinylhomoserine sulfhydrylase					C8300545:11-503	water	fusarium	OK	17.3819	85.76	17.6319	86.01	4.87809	2.28632	5e-05	0.00317574	yes	XLOC_003196	mgl_arath methionine gamma-lyase os=arabidopsis thaliana gn=mgl pe=1 sv=1	492	1	2.3e-71	0.9	XLOC_003196	b9ryu1_riccocystathionine gamma- os=ricinus communis gn=rcom_1313240 pe=3 sv=1	492	20	3.4e-78	0.915	XLOC_003196	methionine gamma-lyase	XP_008239227.1	492	20	1.2e-78	0.926	XLOC_003196	methionine gamma-lyase	AT1G64660.1	492	1	1.7e-72	0.9
XLOC_008911	-									scaffold132:227424-228232	water	fusarium	OK	1.50052	8.28233	1.75052	8.53233	4.87417	2.28516	5e-05	0.00317574	yes	XLOC_008911	---NA---	808	0	-	-	XLOC_008911	---NA---	808	0	-	-	XLOC_008911	---NA---	---NA---	808	0	-	-	XLOC_008911	---NA---	no_hit	808	0	-	-
XLOC_025649	Lus10016962			Lus10016962	hin1-like protein					scaffold315:60697-64017	water	fusarium	OK	209.07	1019.73	209.32	1019.98	4.87283	2.28476	0.0002	0.0106824	yes	XLOC_025649	yls9_arath protein yls9 os=arabidopsis thaliana gn=yls9 pe=2 sv=1	678	2	5.8e-59	0.66	XLOC_025649	os=ricinus communis gn=rcom_0437400 pe=4 sv=1	678	20	5.5e-65	0.6935	XLOC_025649	protein yls9-like	XP_002532540.1	678	20	5e-65	0.694	XLOC_025649	late embryogenesis abundant hydroxyproline-rich glycoprotein family	AT2G35980.1	678	19	4.3e-60	0.5174
XLOC_038580	Lus10014720	Lus10014721		Lus10014720	guanylate-binding protein 4-like	Lus10014721	dj-1 family protein			scaffold584:359154-368171	water	fusarium	OK	8.98719	44.5807	9.23719	44.8307	4.85328	2.27896	5e-05	0.00317574	yes	XLOC_038580	dj1e_arath dj-1 protein homolog e os=arabidopsis thaliana gn=dj1e pe=1 sv=1	3683	20	9.9e-150	0.487	XLOC_038580	b9s4r5_riccointerferon-induced guanylate-binding os=ricinus communis gn=rcom_0991550 pe=4 sv=1	3683	20	0	0.893	XLOC_038580	guanylate-binding family protein isoform 2	XP_002520972.1	3683	20	0	0.8995	XLOC_038580	class i glutamine amidotransferase-like superfamily protein	AT2G38840.1	3683	8	0	0.6738
XLOC_006800	Lus10006567			Lus10006567	conserved protein similar to XP_002319090					scaffold1202:151273-151624	water	fusarium	OK	9.61982	47.6054	9.86982	47.8554	4.84866	2.27759	5e-05	0.00317574	yes	XLOC_006800	---NA---	351	0	-	-	XLOC_006800	B9I5L3_POPTRUncharacterized protein OS=Populus trichocarpa GN=POPTR_0013s04080g PE=4 SV=1	351	1	4.2e-11	0.6	XLOC_006800	hypothetical protein POPTR_0013s04080g	XP_002319090.1	351	1	3.9e-11	0.6	XLOC_006800	---NA---	no_hit	351	0	-	-
XLOC_005648	Lus10027770			Lus10027770	lactosylceramide 4-alpha-galactosyltransferase					scaffold1143:295492-296746	water	fusarium	OK	0.680841	4.25542	0.930841	4.50542	4.84016	2.27505	0.00015	0.00837074	yes	XLOC_005648	a4gat_gorgo lactosylceramide 4-alpha-galactosyltransferase os=gorilla gorilla gorilla gn=a4galt pe=3 sv=1	1254	8	4.8e-37	0.5063	XLOC_005648	b9szc5_riccolactosylceramide 4-alpha- os=ricinus communis gn=rcom_1150980 pe=4 sv=1	1254	20	5.2e-148	0.739	XLOC_005648	lactosylceramide 4-alpha-galactosyltransferase-like	XP_011047436.1	1254	20	2.3e-148	0.755	XLOC_005648	alpha -glycosyltransferase family protein	AT5G01250.1	1254	6	3.5e-120	0.645
XLOC_022482	Lus10012386			Lus10012386	galactose oxidase					scaffold284:35307-35742	water	fusarium	OK	0	0.959894	0.25	1.20989	4.83958	2.27488	0.0006	0.0259174	yes	XLOC_022482	---NA---	435	0	-	-	XLOC_022482	g9jjs5_zizjjgalactose oxidase os=ziziphus jujuba pe=2 sv=1	435	20	6.5e-52	0.7915	XLOC_022482	galactose oxidase-like	AET97563.1	435	20	5.9e-52	0.805	XLOC_022482	glyoxal oxidase-related protein	AT3G57620.1	435	7	1.2e-43	0.6557
XLOC_010980	Lus10035284			Lus10035284	mitogen-activated protein kinase kinase					scaffold151:46495-47767	water	fusarium	OK	0.646531	4.08861	0.896531	4.33861	4.83933	2.27481	0.00025	0.012924	yes	XLOC_010980	m3k2_arath mitogen-activated protein kinase kinase kinase 2 os=arabidopsis thaliana gn=anp2 pe=2 sv=1	1272	20	1.4e-48	0.507	XLOC_010980	b9sfr7_riccomitogen-activated protein kinase kinase os=ricinus communis gn=rcom_1225350 pe=4 sv=1	1272	20	2.9e-126	0.636	XLOC_010980	mitogen-activated protein kinase kinase kinase 2	XP_012087603.1	1272	20	2.7e-126	0.645	XLOC_010980	mitogen-activated protein kinase kinase kinase 3	AT2G32510.1	1272	20	9.4e-104	0.5415
XLOC_003362	Lus10000092			Lus10000092	pi-plc x domain-containing protein at5g67130-like					C8329253:4-864	water	fusarium	OK	2.72845	14.0635	2.97845	14.3135	4.80569	2.26474	5e-05	0.00317574	yes	XLOC_003362	y5713_arath pi-plc x domain-containing protein at5g67130 os=arabidopsis thaliana gn=at5g67130 pe=1 sv=1	588	1	2.1e-43	0.65	XLOC_003362	a0a061dhz2_theccplc-like phosphodiesterases superfamily protein isoform 3 os=theobroma cacao gn=tcm_000642 pe=4 sv=1	588	20	6.9e-77	0.749	XLOC_003362	pi-plc x domain-containing protein at5g67130-like	XP_007047289.1	588	20	6.3e-77	0.749	XLOC_003362	plc-like phosphodiesterases superfamily protein	AT4G36945.1	588	5	4.5e-57	0.7
XLOC_031333	-									scaffold413:1075635-1075977	water	fusarium	OK	7.68472	37.7778	7.93472	38.0278	4.79258	2.2608	0.0001	0.00587778	yes	XLOC_031333	---NA---	342	0	-	-	XLOC_031333	---NA---	342	0	-	-	XLOC_031333	---NA---	---NA---	342	0	-	-	XLOC_031333	---NA---	no_hit	342	0	-	-
XLOC_021807	Lus10038471			Lus10038471	beta-glucosidase gba2 type protein					scaffold28:1494080-1500270	water	fusarium	OK	0.177864	1.80018	0.427864	2.05018	4.79166	2.26053	5e-05	0.00317574	yes	XLOC_021807	gba2_mouse non-lysosomal glucosylceramidase os=mus musculus gn=gba2 pe=1 sv=2	3345	4	5.1e-153	0.4975	XLOC_021807	b9ss77_ricconon-lysosomal glucosylceramidase os=ricinus communis gn=rcom_0618840 pe=3 sv=1	3345	20	0	0.75	XLOC_021807	non-lysosomal glucosylceramidase	XP_002528846.1	3345	20	0	0.767	XLOC_021807	beta- gba2 type family protein	AT5G49900.1	3345	6	0	0.675
XLOC_007933	Lus10009351			Lus10009351	heat shock transcription factor hsf4					scaffold1249:183992-187107	water	fusarium	OK	33.1219	159.57	33.3719	159.82	4.78906	2.25974	5e-05	0.00317574	yes	XLOC_007933	hsf24_solpe heat shock factor protein hsf24 os=solanum peruvianum gn=hsf24 pe=2 sv=1	852	20	7.2e-75	0.691	XLOC_007933	a0a076l227_goshiheat shock transcription factor os=gossypium hirsutum gn=hsf3 pe=2 sv=1	852	20	2.3e-88	0.6475	XLOC_007933	heat shock factor protein hsf24	XP_012079229.1	852	20	2.1e-88	0.653	XLOC_007933	winged-helix dna-binding transcription factor family protein	AT4G36990.1	852	20	5.4e-69	0.6835
XLOC_002794	Lus10000037			Lus10000037	transcription factor					C8233685:5-668	water	fusarium	OK	2.308	11.9702	2.558	12.2202	4.77725	2.25618	5e-05	0.00317574	yes	XLOC_002794	myc4_arath transcription factor myc4 os=arabidopsis thaliana gn=myc4 pe=1 sv=1	663	20	9.8e-80	0.5915	XLOC_002794	b9s1e9_riccotranscription factor os=ricinus communis gn=rcom_0864470 pe=4 sv=1	663	20	8.6e-90	0.804	XLOC_002794	transcription factor myc2-like	AFZ93650.1	663	20	8.4e-94	0.806	XLOC_002794	basic helix-loop-helix dna-binding superfamily protein	AT4G17880.1	663	20	7.3e-81	0.606
XLOC_024504	Lus10025121			Lus10025121	conserved protein similar to XP_002313678					scaffold305:387787-388351	water	fusarium	OK	0	0.942478	0.25	1.19248	4.76991	2.25396	5e-05	0.00317574	yes	XLOC_024504	---NA---	564	0	-	-	XLOC_024504	a0a061e5c9_thecceukaryotic translation initiation factor 3 subunit os=theobroma cacao gn=tcm_006487 pe=4 sv=1	564	20	1.4e-42	0.674	XLOC_024504	eukaryotic translation initiation factor 3 subunit	XP_010103326.1	564	20	1.3e-42	0.6915	XLOC_024504	Arabidopsis protein of unknown function (DUF241)	AT2G17080.1	564	8	1.4e-36	0.6025
XLOC_022384	-									scaffold280:94744-95771	water	fusarium	OK	6.94984	34.0663	7.19984	34.3163	4.76626	2.25286	5e-05	0.00317574	yes	XLOC_022384	---NA---	1027	0	-	-	XLOC_022384	---NA---	1027	0	-	-	XLOC_022384	---NA---	---NA---	1027	0	-	-	XLOC_022384	---NA---	no_hit	1027	0	-	-
XLOC_006370	Lus10000859									scaffold1185:44171-44522	water	fusarium	OK	8.66781	42.2272	8.91781	42.4772	4.76319	2.25193	0.0001	0.00587778	yes	XLOC_006370	---NA---	351	0	-	-	XLOC_006370	---NA---	351	0	-	-	XLOC_006370	---NA---	---NA---	351	0	-	-	XLOC_006370	---NA---	no_hit	351	0	-	-
XLOC_013892	Lus10014404			Lus10014404	UDP glucosyl transferase					scaffold176:273263-274808	water	fusarium	OK	0.96645	5.52111	1.21645	5.77111	4.74422	2.24617	5e-05	0.00317574	yes	XLOC_013892	u73c3_arath udp-glycosyltransferase 73c3 os=arabidopsis thaliana gn=ugt73c3 pe=2 sv=1	1545	20	2.3e-151	0.607	XLOC_013892	i2bh41_linusudp-glycosyltransferase 1 os=linum usitatissimum gn=ugt73w2 pe=4 sv=1	1545	20	0	0.728	XLOC_013892	udp-glycosyltransferase 1	AFJ52937.1	1545	20	0	0.732	XLOC_013892	udp-glycosyltransferase superfamily protein	AT2G36780.1	1545	20	1.7e-152	0.59
XLOC_038143	Lus10036658			Lus10036658	rhicadhesin receptor					scaffold57:1691118-1691799	water	fusarium	OK	4.32539	21.4557	4.57539	21.7057	4.74401	2.24611	5e-05	0.00317574	yes	XLOC_038143	glt2_arath germin-like protein subfamily t member 2 os=arabidopsis thaliana gn=at1g18980 pe=2 sv=1	681	20	6.6e-73	0.6785	XLOC_038143	b9r911_riccorhicadhesin os=ricinus communis gn=rcom_1512950 pe=4 sv=1	681	20	5.4e-95	0.804	XLOC_038143	germin-like protein subfamily t member 2	XP_008239677.1	681	20	1.4e-95	0.8235	XLOC_038143	RmlC-like cupins superfamily protein	AT1G18980.1	681	20	4.9e-74	0.6505
XLOC_012444	Lus10024438			Lus10024438	exocyst complex component 7					scaffold16:924830-926771	water	fusarium	OK	5.60842	27.4967	5.85842	27.7467	4.73621	2.24373	5e-05	0.00317574	yes	XLOC_012444	e70a1_arath exocyst complex component exo70a1 os=arabidopsis thaliana gn=exo70a1 pe=1 sv=1	1941	3	3e-66	0.51	XLOC_012444	a0a061eri5_theccexocyst subunit exo70 family protein h4 os=theobroma cacao gn=tcm_022020 pe=4 sv=1	1941	20	0	0.736	XLOC_012444	exocyst complex component exo70a1-like	XP_012074854.1	1941	20	0	0.745	XLOC_012444	exocyst subunit exo70 family protein a1	AT3G09520.1	1941	20	0	0.587
XLOC_018233	Lus10000523			Lus10000523	GDSL esterase lipase					scaffold234:7621-9701	water	fusarium	OK	15.6541	74.8875	15.9041	75.1375	4.72441	2.24013	5e-05	0.00317574	yes	XLOC_018233	gdl8_arath gdsl esterase lipase at1g28590 os=arabidopsis thaliana gn=at1g28590 pe=2 sv=2	1152	20	3.6e-119	0.59	XLOC_018233	a0a068vk34_cofcacoffea canephora dh200=94 genomic scaffold_2401 os=coffea canephora gn=gscoc_t00001080001 pe=4 sv=1	1152	20	8.8e-127	0.6575	XLOC_018233	gdsl esterase lipase at1g28580-like	XP_009629822.1	1152	20	7e-130	0.6645	XLOC_018233	gdsl-like lipase acylhydrolase superfamily protein	AT1G28590.1	1152	20	2.7e-120	0.6165
XLOC_047726	Lus10016682			Lus10016682	WRKY transcription factor					scaffold903:2154-4199	water	fusarium	OK	0.306189	2.37655	0.556189	2.62655	4.72241	2.23952	0.0003	0.0151637	yes	XLOC_047726	wrky9_arath probable wrky transcription factor 9 os=arabidopsis thaliana gn=wrky9 pe=2 sv=1	1419	20	5e-49	0.726	XLOC_047726	a0a061dxg8_theccwrky dna-binding protein isoform 1 os=theobroma cacao gn=tcm_006426 pe=4 sv=1	1419	20	9.5e-60	0.5705	XLOC_047726	probable wrky transcription factor 9	XP_007041569.1	1419	20	8.7e-60	0.566	XLOC_047726	wrky family transcription factor	AT1G68150.1	1419	20	3.7e-50	0.731
XLOC_032689	Lus10035189			Lus10035189	hydroxycinnamoyl shikimate quinate hydroxycinnamoyltransferase-like protein					scaffold43:1012550-1015502	water	fusarium	OK	6.05725	29.5205	6.30725	29.7705	4.72004	2.2388	5e-05	0.00317574	yes	XLOC_032689	hht1_arath omega-hydroxypalmitate o-feruloyl transferase os=arabidopsis thaliana gn=hht1 pe=1 sv=1	1595	20	7.3e-142	0.5085	XLOC_032689	s4ugu2_poptrhydroxycinnamoyltransferase os=populus trichocarpa pe=2 sv=1	1595	20	9.8e-153	0.694	XLOC_032689	omega-hydroxypalmitate o-feruloyl transferase	XP_012067292.1	1595	20	8.3e-153	0.6945	XLOC_032689	hxxxd-type acyl-transferase family protein	AT5G41040.1	1595	20	5.4e-143	0.5135
XLOC_027137	Lus10025269			Lus10025269	conserved protein similar to XP_002521849					scaffold339:281968-283033	water	fusarium	OK	8.36666	40.401	8.61666	40.651	4.71772	2.23809	5e-05	0.00317574	yes	XLOC_027137	---NA---	540	0	-	-	XLOC_027137	a0a061e0s0_thecccub and sushi domain-containing protein 3 os=theobroma cacao gn=tcm_007009 pe=4 sv=1	540	20	2.7e-59	0.684	XLOC_027137	plastocyanin-like domain protein	XP_002521849.1	540	20	2.5e-59	0.684	XLOC_027137	cupredoxin superfamily protein	AT2G15780.1	540	4	6e-41	0.5825
XLOC_035777	Lus10033385			Lus10033385	"monoxygenase, putative "					scaffold488:1054277-1055751	water	fusarium	OK	128.385	606.526	128.635	606.776	4.71704	2.23788	0.00075	0.0310426	yes	XLOC_035777	hpxo_klep7 fad-dependent urate hydroxylase os=klebsiella pneumoniae pneumoniae (strain atcc 700721 mgh 78578) gn=hpxo pe=1 sv=1	1272	7	1.5e-17	0.43	XLOC_035777	os=ricinus communis gn=rcom_0009590 pe=4 sv=1	1272	20	3.9e-174	0.7435	XLOC_035777	zeaxanthin chloroplastic-like	XP_002530077.1	1272	20	3.6e-174	0.759	XLOC_035777	fad nad -binding oxidoreductase family protein	AT4G38540.1	1272	11	1.1e-77	0.5173
XLOC_024292	Lus10020714			Lus10020714	anthocyanin 5-aromatic acyltransferase					scaffold303:325053-326919	water	fusarium	OK	6.05836	29.353	6.30836	29.603	4.69266	2.23041	5e-05	0.00317574	yes	XLOC_024292	3at2_arath coumaroyl- :anthocyanidin 3-o-glucoside-6 -o-coumaroyltransferase 2 os=arabidopsis thaliana gn=3at2 pe=1 sv=1	1413	19	4.7e-93	0.4737	XLOC_024292	b9rw82_riccoanthocyanin 5-aromatic os=ricinus communis gn=rcom_1176590 pe=4 sv=1	1413	20	1.9e-130	0.6005	XLOC_024292	hxxxd-type acyl-transferase family	XP_002518001.1	1413	20	1.7e-130	0.609	XLOC_024292	hxxxd-type acyl-transferase family protein	AT1G03495.1	1413	19	3.5e-94	0.4737
XLOC_031296	Lus10028470			Lus10028470	lob domain-containing protein					scaffold413:803035-803453	water	fusarium	OK	11.2306	53.6195	11.4806	53.8695	4.69222	2.23027	5e-05	0.00317574	yes	XLOC_031296	lbd40_arath lob domain-containing protein 40 os=arabidopsis thaliana gn=lbd40 pe=2 sv=1	327	6	6e-66	0.9267	XLOC_031296	a0a072tvi9_medtrseed specific protein bn15d17a os=medicago truncatula gn=mtr_7g007010 pe=4 sv=1	327	20	5.9e-68	0.9835	XLOC_031296	lob domain-containing protein 41	XP_012077976.1	327	20	5.4e-68	0.9885	XLOC_031296	lob domain-containing protein 40	AT1G67100.1	327	6	4.5e-67	0.9267
XLOC_047054	Lus10009015			Lus10009015	strictosidine synthase 1-like					scaffold883:94498-100404	water	fusarium	OK	0.181942	1.7721	0.431942	2.0221	4.68142	2.22694	0.00025	0.012924	yes	XLOC_047054	stsy_catro strictosidine synthase os=catharanthus roseus gn=str1 pe=1 sv=2	2172	13	1e-41	0.5	XLOC_047054	a0a061fyb6_thecccalcium-dependent phosphotriesterase superfamily os=theobroma cacao gn=tcm_014454 pe=4 sv=1	2172	20	9.1e-90	0.598	XLOC_047054	strictosidine synthase 3-like	CBI15378.3	2172	20	3.5e-99	0.5895	XLOC_047054	calcium-dependent phosphotriesterase superfamily protein	AT3G57030.1	2172	18	2.2e-45	0.505
XLOC_049377	Lus10031235			Lus10031235	beta-glucosidase					scaffold977:702016-706058	water	fusarium	OK	70.5157	330.577	70.7657	330.827	4.67496	2.22495	5e-05	0.00317574	yes	XLOC_049377	bgl24_orysj beta-glucosidase 24 os=oryza sativa japonica gn=bglu24 pe=2 sv=1	1617	20	0	0.732	XLOC_049377	b2zuu2_lotjabeta-glucosidase d7 os=lotus japonicus pe=2 sv=1	1617	20	0	0.803	XLOC_049377	beta-glucosidase 12-like	XP_012092790.1	1617	20	0	0.808	XLOC_049377	beta glucosidase 17	AT2G44450.1	1617	20	0	0.6935
XLOC_017258	Lus10033889			Lus10033889	myb transcription factor					scaffold222:985834-987615	water	fusarium	OK	8.89375	42.3182	9.14375	42.5682	4.65544	2.21892	5e-05	0.00317574	yes	XLOC_017258	myb4_orysj myb-related protein myb4 os=oryza sativa japonica gn=myb4 pe=2 sv=2	894	20	4.2e-69	0.819	XLOC_017258	f2qkx0_rosru myb transcription factor os=rosa rugosa gn=myb17 pe=2 sv=1	894	20	2.8e-79	0.6015	XLOC_017258	myb-related protein myb4-like	XP_011028802.1	894	20	1.7e-79	0.599	XLOC_017258	myb domain protein 9	AT2G31180.1	894	20	4.3e-73	0.833
XLOC_013750	Lus10015850			Lus10015850	adenosine 3 -phospho 5 -phosphosulfate transporter 1-like					scaffold175:175485-177509	water	fusarium	OK	5.58752	26.7042	5.83752	26.9542	4.61741	2.20708	5e-05	0.00317574	yes	XLOC_013750	utr4_arath udp-galactose udp-glucose transporter 4 os=arabidopsis thaliana gn=utr4 pe=2 sv=1	954	20	1e-159	0.58	XLOC_013750	w9qle0_9rosaudp-galactose udp-glucose transporter 4 os=morus notabilis gn=l484_003946 pe=4 sv=1	954	20	2e-172	0.929	XLOC_013750	udp-galactose udp-glucose transporter 2-like	XP_002320097.1	954	20	1.8e-172	0.936	XLOC_013750	udp-galactose transporter 2	AT1G12600.1	954	7	7.5e-161	0.71
XLOC_031874	-									scaffold418:513145-514870	water	fusarium	OK	0.489937	3.16261	0.739937	3.41261	4.61203	2.2054	5e-05	0.00317574	yes	XLOC_031874	---NA---	1725	0	-	-	XLOC_031874	---NA---	1725	0	-	-	XLOC_031874	---NA---	---NA---	1725	0	-	-	XLOC_031874	---NA---	no_hit	1725	0	-	-
XLOC_020972	Lus10012290			Lus10012290	e3 ubiquitin-protein ligase bah1-like protein					scaffold273:424901-427838	water	fusarium	OK	5.02431	24.0642	5.27431	24.3142	4.60993	2.20474	5e-05	0.00317574	yes	XLOC_020972	bah1l_arath probable e3 ubiquitin-protein ligase bah1-like os=arabidopsis thaliana gn=rf178 pe=2 sv=1	1458	6	1.6e-117	0.665	XLOC_020972	a0a061f5a3_theccspx (syg1 pho81 xpr1) domain-containing protein zinc finger (c3hc4-type ring finger) os=theobroma cacao gn=tcm_025064 pe=4 sv=1	1458	20	5.3e-150	0.7615	XLOC_020972	probable e3 ubiquitin-protein ligase bah1-like	XP_012090881.1	1458	20	4.9e-150	0.7795	XLOC_020972	spx (syg1 pho81 xpr1) domain-containing protein zinc finger (c3hc4-type ring finger)	AT2G38920.1	1458	5	1.2e-118	0.676
XLOC_027239	Lus10025324	Lus10025325		Lus10025324	cation H(+) antiporter	Lus10025325	monovalent cation:proton			scaffold339:711348-718287	water	fusarium	OK	16.9965	79.1394	17.2465	79.3894	4.60322	2.20264	5e-05	0.00317574	yes	XLOC_027239	chx20_arath cation h(+) antiporter 20 os=arabidopsis thaliana gn=chx20 pe=2 sv=1	2439	20	0	0.572	XLOC_027239	b9sp28_riccomonovalent cation:proton os=ricinus communis gn=rcom_1249010 pe=4 sv=1	2439	20	0	0.777	XLOC_027239	cation h(+) antiporter 20	XP_008241256.1	2439	20	0	0.7945	XLOC_027239	cation hydrogen exchanger family protein	AT3G53720.1	2439	20	0	0.583
XLOC_024107	Lus10007326			Lus10007326	WRKY transcription factor					scaffold302:8556-11155	water	fusarium	OK	1.24925	6.64846	1.49925	6.89846	4.60127	2.20203	5e-05	0.00317574	yes	XLOC_024107	wrk71_arath probable wrky transcription factor 71 os=arabidopsis thaliana gn=wrky71 pe=2 sv=1	1637	20	6.2e-44	0.7525	XLOC_024107	w9rht3_9rosa wrky transcription factor 28 os=morus notabilis gn=l484_021378 pe=4 sv=1	1637	20	1.2e-52	0.617	XLOC_024107	probable wrky transcription factor 71	XP_011044779.1	1637	20	1e-52	0.622	XLOC_024107	wrky dna-binding protein 57	AT1G29860.1	1637	20	4.6e-45	0.7545
XLOC_028491	Lus10024060			Lus10024060	pleiotropic drug resistance protein					scaffold353:297495-303363	water	fusarium	OK	2.20213	11.0227	2.45213	11.2727	4.59711	2.20073	5e-05	0.00317574	yes	XLOC_028491	pdr1_tobac pleiotropic drug resistance protein 1 os=nicotiana tabacum gn=pdr1 pe=2 sv=1	4200	20	0	0.769	XLOC_028491	w0tug3_acamnpleiotropic drug resistance abc transporter os=acacia mangium pe=2 sv=1	4200	20	0	0.834	XLOC_028491	pleiotropic drug resistance protein 1-like	AIU41654.1	4200	20	0	0.844	XLOC_028491	abc-2 and plant pdr abc-type transporter family protein	AT1G15520.1	4200	20	0	0.6615
XLOC_042263	Lus10033659			Lus10033659	aminotransferase family protein					scaffold701:1007162-1010518	water	fusarium	OK	0.74175	4.30243	0.99175	4.55243	4.5903	2.19859	5e-05	0.00317574	yes	XLOC_042263	tat_arath tyrosine aminotransferase os=arabidopsis thaliana gn=tat pe=2 sv=1	1447	20	2.3e-154	0.569	XLOC_042263	b9rvv0_riccotyrosine os=ricinus communis gn=rcom_1173140 pe=4 sv=1	1447	20	0	0.7435	XLOC_042263	probable aminotransferase tat2	XP_011029070.1	1447	20	0	0.7485	XLOC_042263	tyrosine transaminase family protein	AT5G36160.1	1447	20	1.7e-155	0.565
XLOC_048588	Lus10015222			Lus10015222	3-ketoacyl- CoA synthase					scaffold924:18074-19553	water	fusarium	OK	4.11072	19.6521	4.36072	19.9021	4.56395	2.19028	5e-05	0.00317574	yes	XLOC_048588	kcs12_arath 3-ketoacyl- synthase 12 os=arabidopsis thaliana gn=kcs12 pe=2 sv=1	1479	20	0	0.618	XLOC_048588	b9hpl4_poptr3-ketoacyl- synthase os=populus trichocarpa gn=poptr_0009s03190g pe=3 sv=1	1479	20	0	0.8075	XLOC_048588	3-ketoacyl- synthase 12	XP_002313455.1	1479	20	0	0.8085	XLOC_048588	3-ketoacyl- synthase 12	AT2G28630.1	1479	20	0	0.618
XLOC_041929	Lus10018015			Lus10018015	conserved protein similar to XP_002307998					scaffold687:357159-357420	water	fusarium	OK	45.2333	206.625	45.4833	206.875	4.54837	2.18535	5e-05	0.00317574	yes	XLOC_041929	---NA---	261	0	-	-	XLOC_041929	I1SN81_HEVBRUncharacterized protein OS=Hevea brasiliensis PE=2 SV=1	261	3	6.2e-12	0.5767	XLOC_041929	hypothetical protein 2	ADR30784.1	261	3	5.6e-12	0.5767	XLOC_041929	---NA---	no_hit	261	0	-	-
XLOC_016880	Lus10030330			Lus10030330	nucleic acid binding					scaffold217:776914-777535	water	fusarium	OK	6.58675	30.8339	6.83675	31.0839	4.54659	2.18478	5e-05	0.00317574	yes	XLOC_016880	zat11_arath zinc finger protein zat11 os=arabidopsis thaliana gn=zat11 pe=2 sv=1	621	13	4.8e-31	0.5238	XLOC_016880	g8iek9_poptrc2h2-type zinc finger protein 1 os=populus trichocarpa pe=2 sv=1	621	20	2.5e-54	0.6185	XLOC_016880	zinc finger protein zat12-like	XP_011027131.1	621	20	3.2e-55	0.6325	XLOC_016880	c2h2-type zinc finger family protein	AT2G37430.1	621	20	3.5e-32	0.521
XLOC_038564	Lus10014689			Lus10014689	(+)-neomenthol dehydrogenase					scaffold584:213783-217732	water	fusarium	OK	8.25709	38.1506	8.50709	38.4006	4.51395	2.17439	5e-05	0.00317574	yes	XLOC_038564	sdr1_arath (+)-neomenthol dehydrogenase os=arabidopsis thaliana gn=sdr1 pe=1 sv=1	1888	20	5e-111	0.5425	XLOC_038564	a0a061dta4_theccnad -binding rossmann-fold superfamily protein os=theobroma cacao gn=tcm_005384 pe=3 sv=1	1888	20	3e-170	0.7055	XLOC_038564	(+)-neomenthol dehydrogenase-like	XP_002267820.2	1888	20	0	0.661	XLOC_038564	nad -binding rossmann-fold superfamily protein	AT3G61220.1	1888	13	3.7e-112	0.6131
XLOC_020999	Lus10001672			Lus10001672	"cystathionine gamma-synthase, putative "					scaffold2739:68093-70862	water	fusarium	OK	8.84728	40.6199	9.09728	40.8699	4.49254	2.16753	5e-05	0.00317574	yes	XLOC_020999	mgl_arath methionine gamma-lyase os=arabidopsis thaliana gn=mgl pe=1 sv=1	1131	20	0	0.546	XLOC_020999	b9ryu1_riccocystathionine gamma- os=ricinus communis gn=rcom_1313240 pe=3 sv=1	1131	20	0	0.913	XLOC_020999	methionine gamma-lyase	XP_002518910.1	1131	20	0	0.9205	XLOC_020999	cystathionine beta-lyase	AT1G64660.1	1131	6	0	0.5933
XLOC_043388	Lus10013069			Lus10013069	gibberellin 2-beta-dioxygenase 8-like					scaffold751:471211-472891	water	fusarium	OK	1.5089	7.61109	1.7589	7.86109	4.46932	2.16006	0.0002	0.0106824	yes	XLOC_043388	g2ox8_arath gibberellin 2-beta-dioxygenase 8 os=arabidopsis thaliana gn=ga2ox8 pe=1 sv=2	1164	20	7.6e-124	0.5075	XLOC_043388	a0a061e9s8_theccgibberellin 2-oxidase 8 os=theobroma cacao gn=tcm_011301 pe=3 sv=1	1164	20	3e-172	0.8185	XLOC_043388	gibberellin 2-beta-dioxygenase 8-like	XP_002315815.2	1164	20	2.8e-172	0.8395	XLOC_043388	2-oxoglutarate and fe -dependent oxygenase superfamily protein	AT4G21200.1	1164	20	5.6e-125	0.518
XLOC_030874	Lus10011930			Lus10011930	kinase-like protein					scaffold39:174368-177018	water	fusarium	OK	16.6037	75.0624	16.8537	75.3124	4.4686	2.15982	5e-05	0.00317574	yes	XLOC_030874	y1725_arath receptor-like protein kinase at1g72540 os=arabidopsis thaliana gn=at1g72540 pe=2 sv=1	1548	20	3.4e-100	0.708	XLOC_030874	b9rqy5_riccoprotein kinase os=ricinus communis gn=rcom_0707690 pe=4 sv=1	1548	20	2.4e-141	0.807	XLOC_030874	serine threonine-protein kinase at5g01020	XP_011019325.1	1548	20	2.2e-142	0.8115	XLOC_030874	protein kinase superfamily protein	AT2G05940.1	1548	20	3.1e-124	0.762
XLOC_010687	Lus10039546			Lus10039546	conserved protein similar to XP_002322770					scaffold15:405093-405588	water	fusarium	OK	0	0.86507	0.25	1.11507	4.46028	2.15713	0.0007	0.029287	yes	XLOC_010687	---NA---	495	0	-	-	XLOC_010687	a0a061dnm1_theccs- os=theobroma cacao gn=tcm_003116 pe=4 sv=1	495	13	4.7e-16	0.5354	XLOC_010687	hypothetical protein B456_004G224300	KJB26084.1	495	20	5.5e-22	0.546	XLOC_010687	---NA---	no_hit	495	0	-	-
XLOC_031817	Lus10029692			Lus10029692	nac domain containing					scaffold418:720315-721417	water	fusarium	OK	5.61849	25.7882	5.86849	26.0382	4.43695	2.14957	5e-05	0.00317574	yes	XLOC_031817	nac2_arath nac domain-containing protein 2 os=arabidopsis thaliana gn=nac002 pe=2 sv=2	831	20	3.9e-87	0.515	XLOC_031817	b9s2x2_ricconac domain-containing os=ricinus communis gn=rcom_0563350 pe=4 sv=1	831	20	9.2e-95	0.6225	XLOC_031817	nac domain-containing protein 2	NP_001295644.1	831	20	4.5e-95	0.6275	XLOC_031817	nac (no apical meristem) domain transcriptional regulator superfamily protein	AT1G01720.1	831	20	2.9e-88	0.5665
XLOC_017193	Lus10033759			Lus10033759	amino acid permease					scaffold222:16312-19314	water	fusarium	OK	4.29882	19.8313	4.54882	20.0813	4.41462	2.14229	5e-05	0.00317574	yes	XLOC_017193	aap1_arath amino acid permease 1 os=arabidopsis thaliana gn=aap1 pe=1 sv=1	1512	20	1e-180	0.546	XLOC_017193	b9s7y7_riccoamino acid os=ricinus communis gn=rcom_1382810 pe=4 sv=1	1512	20	0	0.7155	XLOC_017193	amino acid permease 6-like	XP_002313926.2	1512	20	0	0.7215	XLOC_017193	transmembrane amino acid transporter family protein	AT1G58360.1	1512	20	0	0.5585
XLOC_044004	Lus10017613			Lus10017613	conserved protein similar to XP_002302996					scaffold765:203343-203781	water	fusarium	OK	3.1917	14.9244	3.4417	15.1744	4.40898	2.14045	0.00035	0.0170441	yes	XLOC_044004	---NA---	438	0	-	-	XLOC_044004	a0a068u3l9_cofcacoffea canephora dh200=94 genomic scaffold_8 os=coffea canephora gn=gscoc_t00040223001 pe=4 sv=1	438	20	4.7e-29	0.601	XLOC_044004	PREDICTED: uncharacterized protein LOC105801019	XP_012487821.1	438	20	3.3e-32	0.6015	XLOC_044004	---NA---	no_hit	438	0	-	-
XLOC_023822	Lus10001508			Lus10001508	cyclase family protein					scaffold2974:15214-17097	water	fusarium	OK	25.5171	113.245	25.7671	113.495	4.40465	2.13903	5e-05	0.00317574	yes	XLOC_023822	kynb_erylh kynurenine formamidase os=erythrobacter litoralis (strain htcc2594) gn=kynb pe=3 sv=1	1065	1	5.2e-12	0.53	XLOC_023822	a0a078byu3_brana 01g03340d protein os=brassica napus gn= 01g03340d pe=4 sv=1	1065	20	6.2e-59	0.787	XLOC_023822	cyclase family protein isoform 1	XP_010315216.1	1065	20	6.3e-59	0.784	XLOC_023822	cyclase family protein	AT4G34180.1	1065	3	4.2e-59	0.7767
XLOC_012491	Lus10024354			Lus10024354	nad -linked oxidoreductase-like protein					scaffold16:501265-504980	water	fusarium	OK	18.1943	80.8981	18.4443	81.1481	4.39963	2.13738	5e-05	0.00317574	yes	XLOC_012491	akrc9_arath aldo-keto reductase family 4 member c9 os=arabidopsis thaliana gn=akr4c9 pe=1 sv=1	1766	20	6.7e-172	0.6655	XLOC_012491	d7lkp8_aralloxidoreductase os=arabidopsis lyrata lyrata gn=aralydraft_482783 pe=4 sv=1	1766	20	0	0.859	XLOC_012491	aldo-keto reductase family 4 member c9-like	XP_012088004.1	1766	20	0	0.865	XLOC_012491	nad -linked oxidoreductase superfamily protein	AT2G37770.2	1766	18	5e-173	0.6994
XLOC_005296	Lus10021288			Lus10021288	late embryogenesis abundant hydroxyproline-rich glycoprotein					scaffold1123:357565-358240	water	fusarium	OK	8.72275	39.1718	8.97275	39.4218	4.3935	2.13537	5e-05	0.00317574	yes	XLOC_005296	yls9_arath protein yls9 os=arabidopsis thaliana gn=yls9 pe=2 sv=1	675	2	3.1e-60	0.63	XLOC_005296	os=ricinus communis gn=rcom_0437400 pe=4 sv=1	675	20	6.3e-66	0.6775	XLOC_005296	protein yls9-like	XP_002532540.1	675	20	5.8e-66	0.6845	XLOC_005296	late embryogenesis abundant hydroxyproline-rich glycoprotein family	AT2G35980.1	675	20	2.3e-61	0.5095
XLOC_038321	-									scaffold57:1805665-1808435	water	fusarium	OK	1.16821	5.96977	1.41821	6.21977	4.38565	2.13279	5e-05	0.00317574	yes	XLOC_038321	---NA---	2361	0	-	-	XLOC_038321	q75li5_orysj transposon protein os=oryza sativa japonica gn= pe=4 sv=1	2361	20	3.4e-42	0.4805	XLOC_038321	transposon mutator sub-class	XP_010051727.1	2361	20	2.6e-55	0.4865	XLOC_038321	---NA---	no_hit	2361	0	-	-
XLOC_033292	Lus10004786			Lus10004786	alcohol dehydrogenase					scaffold450:205203-208909	water	fusarium	OK	6.48249	29.2004	6.73249	29.4504	4.37437	2.12908	5e-05	0.00317574	yes	XLOC_033292	adhl1_arath alcohol dehydrogenase-like 1 os=arabidopsis thaliana gn=at1g22430 pe=2 sv=1	1158	20	5.2e-175	0.699	XLOC_033292	w9rfy1_9rosaalcohol dehydrogenase-like 2 os=morus notabilis gn=l484_012743 pe=4 sv=1	1158	20	0	0.8295	XLOC_033292	alcohol dehydrogenase-like 2	XP_012067911.1	1158	20	0	0.842	XLOC_033292	GroES-like zinc-binding dehydrogenase family protein	AT1G22430.2	1158	18	3.9e-176	0.6772
XLOC_003003	-									C8263593:534-1065	water	fusarium	OK	11.3449	50.3078	11.5949	50.5578	4.36035	2.12444	5e-05	0.00317574	yes	XLOC_003003	prnl2_arath pirin-like protein at2g43120 os=arabidopsis thaliana gn=at2g43120 pe=2 sv=3	531	8	1.9e-19	0.8075	XLOC_003003	b9iac9_poptrpirin-like family protein os=populus trichocarpa gn=poptr_0014s14780g pe=3 sv=2	531	20	2.6e-20	0.903	XLOC_003003	pirin-like protein	XP_002320452.2	531	20	2.3e-20	0.9275	XLOC_003003	RmlC-like cupins superfamily protein	AT2G43120.1	531	4	1.4e-20	0.825
XLOC_014241	Lus10016420									scaffold179:491493-491685	water	fusarium	OK	48.4992	212.069	48.7492	212.319	4.35533	2.12278	0.00015	0.00837074	yes	XLOC_014241	---NA---	192	0	-	-	XLOC_014241	---NA---	192	0	-	-	XLOC_014241	---NA---	---NA---	192	0	-	-	XLOC_014241	---NA---	no_hit	192	0	-	-
XLOC_012526	Lus10024428			Lus10024428	zinc finger protein					scaffold16:878091-878664	water	fusarium	OK	5.71065	25.6998	5.96065	25.9498	4.35352	2.12218	5e-05	0.00317574	yes	XLOC_012526	zat11_arath zinc finger protein zat11 os=arabidopsis thaliana gn=zat11 pe=2 sv=1	573	9	1.2e-42	0.5311	XLOC_012526	b9t431_riccozinc finger os=ricinus communis gn=rcom_0294100 pe=4 sv=1	573	20	1.9e-65	0.624	XLOC_012526	zinc finger protein zat11-like	XP_002533000.1	573	20	1.8e-65	0.6305	XLOC_012526	c2h2-type zinc finger family protein	AT2G37430.1	573	18	9.1e-44	0.5039
XLOC_046912	Lus10022021			Lus10022021	myb-related protein myb4-like					scaffold87:353745-354746	water	fusarium	OK	0	0.835248	0.25	1.08525	4.34099	2.11802	5e-05	0.00317574	yes	XLOC_046912	myb4_orysj myb-related protein myb4 os=oryza sativa japonica gn=myb4 pe=2 sv=2	597	20	1e-65	0.8085	XLOC_046912	f2qkx0_rosru myb transcription factor os=rosa rugosa gn=myb17 pe=2 sv=1	597	20	1.8e-70	0.865	XLOC_046912	myb-related protein myb4-like	XP_009606766.1	597	20	1.1e-71	0.8265	XLOC_046912	myb domain protein 16	AT2G31180.1	597	20	8.6e-69	0.8275
XLOC_047051	Lus10009009			Lus10009009	reticuline oxidase-like					scaffold883:72821-74417	water	fusarium	OK	1.14927	5.81438	1.39927	6.06438	4.33396	2.11569	5e-05	0.00317574	yes	XLOC_047051	retol_arath reticuline oxidase-like protein os=arabidopsis thaliana gn=at4g20830 pe=1 sv=2	1596	11	1.3e-144	0.5618	XLOC_047051	b9saz2_riccoreticuline os=ricinus communis gn=rcom_1335110 pe=4 sv=1	1596	20	0	0.715	XLOC_047051	reticuline oxidase-like protein	XP_011006011.1	1596	20	0	0.718	XLOC_047051	fad-binding berberine family protein	AT1G30700.1	1596	20	0	0.6435
XLOC_032866	Lus10015825			Lus10015825	b12d protein					scaffold430:569641-570122	water	fusarium	OK	12.134	53.4191	12.384	53.6691	4.33375	2.11561	0.00015	0.00837074	yes	XLOC_032866	---NA---	282	0	-	-	XLOC_032866	a0a087gw53_araalb12d protein os=arabis alpina gn=aalp_aa5g102600 pe=4 sv=1	282	20	2.8e-48	0.8825	XLOC_032866	b12d protein	XP_002311729.1	282	20	2.5e-48	0.8935	XLOC_032866	b12d protein	AT3G48140.1	282	2	7.6e-48	0.8
XLOC_048314	Lus10030439			Lus10030439	phosphate transporter pho1 homolog 3-like					scaffold917:120495-123978	water	fusarium	OK	0.632928	3.56648	0.882928	3.81648	4.32253	2.11187	5e-05	0.00317574	yes	XLOC_048314	pho13_arath phosphate transporter pho1 homolog 3 os=arabidopsis thaliana gn=pho1 h3 pe=2 sv=2	2734	20	0	0.652	XLOC_048314	b9hia2_poptrexs family protein os=populus trichocarpa gn=poptr_0008s08990g pe=4 sv=1	2734	20	0	0.837	XLOC_048314	exs (erd1 xpr1 syg1) family protein	XP_012067692.1	2734	20	0	0.85	XLOC_048314	exs (erd1 xpr1 syg1) family protein	AT1G14040.1	2734	13	0	0.7162
XLOC_030462	Lus10019264			Lus10019264	conserved protein similar to NP_001241193					scaffold377:255677-257557	water	fusarium	OK	1.52631	7.42677	1.77631	7.67677	4.32175	2.11162	0.0005	0.0222448	yes	XLOC_030462	---NA---	606	0	-	-	XLOC_030462	g7jf67_medtrduf4228 domain protein os=medicago truncatula gn=mtr_4g097220 pe=2 sv=1	606	20	7.3e-53	0.6695	XLOC_030462	PREDICTED: uncharacterized protein LOC105953457 isoform X1	XP_012832570.1	606	20	6.7e-53	0.636	XLOC_030462	unknown protein; FUNCTIONS IN: molecular_function unknown; INVOLVED IN: N-terminal protein myristoylation; LOCATED IN: microtubule; BEST Arabidopsis thaliana protein match is: unknown protein (TAIR:AT5G62900.1); Has 1807 Blast hits to 1807 proteins in 277 species: Archae - 0; Bacteria - 0; Metazoa - 736; Fungi - 347; Plants - 385; Viruses - 0; Other Eukaryotes - 339 (source: NCBI BLink).	AT5G67620.1	606	6	2e-45	0.5517
XLOC_033774	Lus10018713			Lus10018713	cytochrome p450					scaffold461:345044-345785	water	fusarium	OK	0.851564	4.50748	1.10156	4.75748	4.31884	2.11064	0.0008	0.0324172	yes	XLOC_033774	c81e8_medtr cytochrome p450 81e8 os=medicago truncatula gn=cyp81e8 pe=2 sv=1	741	20	4.9e-40	0.623	XLOC_033774	b9r738_riccocytochrome os=ricinus communis gn=rcom_1588370 pe=3 sv=1	741	20	3.1e-65	0.778	XLOC_033774	isoflavone 2 -hydroxylase-like	XP_012068267.1	741	20	3.1e-65	0.789	XLOC_033774	cytochrome family subfamily polypeptide 2	AT3G28740.1	741	20	2.2e-38	0.6205
XLOC_006780	Lus10006536			Lus10006536	conserved protein similar to XP_002333166					scaffold1202:11445-12249	water	fusarium	OK	1.88722	8.9757	2.13722	9.2257	4.31668	2.10992	5e-05	0.00317574	yes	XLOC_006780	gl113_arath germin-like protein subfamily 1 member 13 os=arabidopsis thaliana gn=glp6 pe=2 sv=2	687	20	2.2e-108	0.784	XLOC_006780	u5ffg6_poptrgermin-like protein subfamily 1 member 6 os=populus trichocarpa gn=poptr_0019s04330g pe=4 sv=1	687	20	6.7e-116	0.839	XLOC_006780	#NAME?	XP_012492685.1	687	20	3.2e-116	0.841	XLOC_006780	RmlC-like cupins superfamily protein	AT5G39150.1	687	20	8.3e-106	0.7775
XLOC_008436	Lus10018629			Lus10018629	flavonoid o-methyltransferase related					scaffold1308:614612-616027	water	fusarium	OK	1.04359	5.32448	1.29359	5.57448	4.30931	2.10746	0.00015	0.00837074	yes	XLOC_008436	romt_vitvi trans-resveratrol di-o-methyltransferase os=vitis vinifera gn=romt pe=1 sv=2	1077	20	7e-134	0.618	XLOC_008436	b9nba0_poptr6a-hydroxymaackiain methyltransferase family protein os=populus trichocarpa gn=poptr_0013s12560g pe=4 sv=1	1077	20	3.8e-136	0.7205	XLOC_008436	trans-resveratrol di-o-methyltransferase-like	XP_002278211.1	1077	20	3.5e-136	0.7215	XLOC_008436	o-methyltransferase family protein	AT4G35160.1	1077	19	3.4e-62	0.5121
XLOC_049586	Lus10023216			Lus10023216	senescence-associated protein dh					scaffold98:75183-76486	water	fusarium	OK	11.7598	50.8682	12.0098	51.1182	4.25637	2.08962	5e-05	0.00317574	yes	XLOC_049586	tet8_arath tetraspanin-8 os=arabidopsis thaliana gn=tet8 pe=2 sv=1	816	13	4.6e-104	0.6523	XLOC_049586	b9im71_poptrsenescence-associated family protein os=populus trichocarpa gn=poptr_0018s10880g pe=4 sv=2	816	20	1.4e-121	0.847	XLOC_049586	tetraspanin-8-like	XP_011015152.1	816	20	2.7e-124	0.8565	XLOC_049586	tetraspanin family protein	AT2G23810.1	816	15	3.4e-105	0.6507
XLOC_040213	Lus10013594			Lus10013594	short chain alcohol					scaffold62:419967-420524	water	fusarium	OK	2.20655	10.1905	2.45655	10.4405	4.25007	2.08749	0.00125	0.0467292	yes	XLOC_040213	sild_forin secoisolariciresinol dehydrogenase os=forsythia intermedia pe=1 sv=1	453	15	2.7e-28	0.5807	XLOC_040213	b9sdk5_riccoshort chain alcohol os=ricinus communis gn=rcom_0421100 pe=3 sv=1	453	20	1.7e-33	0.712	XLOC_040213	secoisolariciresinol dehydrogenase-like	XP_002524074.1	453	20	1.5e-33	0.709	XLOC_040213	nad -binding rossmann-fold superfamily protein	AT3G51680.1	453	14	2.5e-21	0.5657
XLOC_014583	Lus10014811			Lus10014811	conserved protein similar to XP_002330381					scaffold184:326217-329316	water	fusarium	OK	2.60983	11.8982	2.85983	12.1482	4.24787	2.08674	5e-05	0.00317574	yes	XLOC_014583	y4729_arath g-type lectin s-receptor-like serine threonine-protein kinase at4g27290 os=arabidopsis thaliana gn=at4g27290 pe=3 sv=4	2442	20	0	0.5755	XLOC_014583	u5gtq6_poptrserine threonine-protein kinase os=populus trichocarpa gn=poptr_0001s42060g pe=3 sv=1	2442	20	0	0.6745	XLOC_014583	g-type lectin s-receptor-like serine threonine-protein kinase at4g27290	XP_006370371.1	2442	20	0	0.685	XLOC_014583	s-locus lectin protein kinase family protein	AT4G27290.1	2442	20	0	0.573
XLOC_009578	Lus10032671			Lus10032671	late embryogenesis abundant hydroxyproline-rich glycoprotein					scaffold140:1316598-1317285	water	fusarium	OK	12.2467	52.649	12.4967	52.899	4.23304	2.08169	5e-05	0.00317574	yes	XLOC_009578	---NA---	687	0	-	-	XLOC_009578	a0a061ek34_theccharpin-induced os=theobroma cacao gn=tcm_019926 pe=4 sv=1	687	20	7.2e-54	0.7075	XLOC_009578	harpin-induced 1	XP_011018925.1	687	20	2.3e-55	0.7085	XLOC_009578	late embryogenesis abundant hydroxyproline-rich glycoprotein family	AT3G54200.1	687	3	9.4e-36	0.57
XLOC_047384	Lus10026243			Lus10026243	conserved protein similar to XP_002324349					scaffold898:293675-295577	water	fusarium	OK	2.49875	11.3666	2.74875	11.6166	4.22614	2.07934	5e-05	0.00317574	yes	XLOC_047384	aspg1_arath protein aspartic protease in guard cell 1 os=arabidopsis thaliana gn=aspg1 pe=1 sv=1	1284	6	2.8e-29	0.5383	XLOC_047384	a0a061gjf1_thecceukaryotic aspartyl protease family isoform 2 os=theobroma cacao gn=tcm_036871 pe=4 sv=1	1284	20	4.3e-98	0.691	XLOC_047384	protein aspartic protease in guard cell 2-like	XP_007011663.1	1284	20	3.9e-98	0.696	XLOC_047384	eukaryotic aspartyl protease family protein	AT5G10770.1	1284	20	1.5e-83	0.5345
XLOC_036916	Lus10008352			Lus10008352	amino acid permease					scaffold520:262013-268286	water	fusarium	OK	8.3505	35.9226	8.6005	36.1726	4.20587	2.0724	5e-05	0.00317574	yes	XLOC_036916	aap7_arath probable amino acid permease 7 os=arabidopsis thaliana gn=aap7 pe=1 sv=1	2049	16	8.5e-112	0.5575	XLOC_036916	b9t658_riccoamino acid os=ricinus communis gn=rcom_0415150 pe=4 sv=1	2049	20	1.6e-147	0.732	XLOC_036916	probable amino acid permease 7 isoform x1	XP_012074172.1	2049	20	1.7e-149	0.7535	XLOC_036916	transmembrane amino acid transporter family protein	AT5G23810.1	2049	18	6.3e-113	0.5628
XLOC_023070	Lus10032331			Lus10032331	conserved protein similar to XP_002304536					scaffold291:784028-784589	water	fusarium	OK	26.3987	111.474	26.6487	111.724	4.19247	2.0678	5e-05	0.00317574	yes	XLOC_023070	dr206_pea disease resistance response protein 206 os=pisum sativum gn=pi206 pe=2 sv=2	561	8	1.6e-75	0.62	XLOC_023070	b9gka9_poptrpathogenesis-related family protein os=populus trichocarpa gn=poptr_0001s10130g pe=4 sv=1	561	20	2.4e-96	0.879	XLOC_023070	pathogenesis-related family protein	AJI77519.1	561	20	2.7e-126	0.9025	XLOC_023070	disease resistance-responsive (dirigent-like protein) family protein	AT1G64160.1	561	13	1.1e-54	0.5592
XLOC_048297	Lus10030410			Lus10030410	GDSL esterase lipase					scaffold917:3197-4815	water	fusarium	OK	0	0.797507	0.25	1.04751	4.19003	2.06696	5e-05	0.00317574	yes	XLOC_048297	gdl87_arath gdsl esterase lipase at5g55050 os=arabidopsis thaliana gn=at5g55050 pe=2 sv=1	1122	20	4.6e-28	0.439	XLOC_048297	a0a061df72_theccgdsl-like lipase acylhydrolase superfamily os=theobroma cacao gn=tcm_000109 pe=4 sv=1	1122	20	6.4e-49	0.508	XLOC_048297	gdsl esterase lipase at5g55050-like	XP_006425322.1	1122	20	5.8e-49	0.51	XLOC_048297	gdsl-like lipase acylhydrolase superfamily protein	AT5G55050.1	1122	20	3.4e-29	0.4415
XLOC_035800	Lus10033432			Lus10033432	lurp-one-related 6-like					scaffold488:1341713-1342443	water	fusarium	OK	25.0597	104.877	25.3097	105.127	4.15362	2.05437	5e-05	0.00317574	yes	XLOC_035800	lor6_arath protein lurp-one-related 6 os=arabidopsis thaliana gn=at2g05910 pe=2 sv=1	615	4	2.1e-71	0.5975	XLOC_035800	a0a061gl50_thecclurp-one-related 6 os=theobroma cacao gn=tcm_037515 pe=4 sv=1	615	20	1.7e-97	0.769	XLOC_035800	protein lurp-one-related 6-like	XP_006381613.1	615	20	1.5e-97	0.7885	XLOC_035800	Protein of unknown function (DUF567)	AT2G05910.1	615	6	1.6e-72	0.5633
XLOC_012544	-									scaffold16:799705-799934	water	fusarium	OK	22.442	93.804	22.692	94.054	4.14481	2.05131	0.00035	0.0170441	yes	XLOC_012544	chx20_arath cation h(+) antiporter 20 os=arabidopsis thaliana gn=chx20 pe=2 sv=1	229	6	7.3e-33	0.78	XLOC_012544	b9sp28_riccomonovalent cation:proton os=ricinus communis gn=rcom_1249010 pe=4 sv=1	229	20	4e-37	0.903	XLOC_012544	cation h(+) antiporter 20	XP_012074902.1	229	20	3.6e-37	0.9285	XLOC_012544	cation h+ exchanger 18	AT3G53720.1	229	7	5.4e-34	0.78
XLOC_017776	Lus10020091			Lus10020091	nadh dehydrogenase-like					scaffold23:777028-780674	water	fusarium	OK	1.41401	6.64066	1.66401	6.89066	4.141	2.04998	5e-05	0.00317574	yes	XLOC_017776	nda1_arath internal alternative nad h-ubiquinone oxidoreductase mitochondrial os=arabidopsis thaliana gn=nda1 pe=2 sv=1	1895	20	0	0.5995	XLOC_017776	i6xcu8_linus rotenone-insensitive nadh-ubiquinone oxidoreductase os=linum usitatissimum pe=4 sv=1	1895	20	0	0.8395	XLOC_017776	internal alternative nad h-ubiquinone oxidoreductase mitochondrial-like	AFN53705.1	1895	20	0	0.849	XLOC_017776	nad h dehydrogenase b2	AT1G07180.1	1895	8	0	0.625
XLOC_025337	Lus10034248			Lus10034248	conserved protein similar to XP_003615419					scaffold310:239041-239440	water	fusarium	OK	4.17865	18.021	4.42865	18.271	4.12564	2.04462	0.00025	0.012924	yes	XLOC_025337	---NA---	399	0	-	-	XLOC_025337	a0a061fsx7_theccvoltage-dependent t-type calcium channel subunit alpha- os=theobroma cacao gn=tcm_045562 pe=4 sv=1	399	20	3.7e-26	0.8055	XLOC_025337	voltage-dependent t-type calcium channel subunit alpha-	XP_012091215.1	399	20	2.8e-27	0.7755	XLOC_025337	unknown protein; Has 30201 Blast hits to 17322 proteins in 780 species: Archae - 12; Bacteria - 1396; Metazoa - 17338; Fungi - 3422; Plants - 5037; Viruses - 0; Other Eukaryotes - 2996 (source: NCBI BLink).	AT5G05220.1	399	1	1.3e-20	0.9
XLOC_013706	Lus10005652			Lus10005652	dehydrin					scaffold1721:231215-231924	water	fusarium	OK	17.3719	72.1514	17.6219	72.4014	4.1086	2.03865	5e-05	0.00317574	yes	XLOC_013706	erd14_arath dehydrin erd14 os=arabidopsis thaliana gn=erd14 pe=1 sv=1	606	2	1.8e-12	0.595	XLOC_013706	c6eq93_capbudehydrin protein os=capsella bursa-pastoris gn=dhn pe=2 sv=1	606	8	1.4e-12	0.5725	XLOC_013706	dehydrin protein	ABV56004.1	606	8	1.3e-12	0.595	XLOC_013706	dehydrin family protein	AT1G76180.2	606	5	1.3e-13	0.604
XLOC_024967	Lus10036705			Lus10036705	nitrate transporter					scaffold31:147413-151960	water	fusarium	OK	38.8325	160.228	39.0825	160.478	4.10613	2.03778	0.0002	0.0106824	yes	XLOC_024967	ptr21_arath protein nrt1 ptr family os=arabidopsis thaliana gn= pe=1 sv=1	1914	20	0	0.587	XLOC_024967	b9s2d6_ricconitrate os=ricinus communis gn=rcom_0698790 pe=4 sv=1	1914	20	0	0.749	XLOC_024967	protein nrt1 ptr family -like	XP_012091963.1	1914	20	0	0.753	XLOC_024967	major facilitator superfamily protein	AT1G69870.1	1914	20	0	0.587
XLOC_018078	Lus10014226			Lus10014226	momilactone A synthase-like					scaffold231:458526-459966	water	fusarium	OK	7.90295	33.1695	8.15295	33.4195	4.09907	2.0353	5e-05	0.00317574	yes	XLOC_018078	sild_forin secoisolariciresinol dehydrogenase os=forsythia intermedia pe=1 sv=1	819	20	1.8e-72	0.629	XLOC_018078	a0a061etl5_theccshort chain alcohol os=theobroma cacao gn=tcm_022805 pe=3 sv=1	819	20	2.3e-93	0.7505	XLOC_018078	secoisolariciresinol dehydrogenase-like	XP_007027903.1	819	20	2.1e-93	0.7585	XLOC_018078	nad -binding rossmann-fold superfamily protein	AT3G51680.1	819	20	1.4e-58	0.587
XLOC_049432	Lus10031340									scaffold977:1252799-1253623	water	fusarium	OK	48.6779	199.818	48.9279	200.068	4.08904	2.03176	0.0004	0.0188836	yes	XLOC_049432	---NA---	460	0	-	-	XLOC_049432	---NA---	460	0	-	-	XLOC_049432	---NA---	---NA---	460	0	-	-	XLOC_049432	---NA---	no_hit	460	0	-	-
XLOC_013230	Lus10024246			Lus10024246	WRKY transcription factor					scaffold165:704002-709151	water	fusarium	OK	0.291568	1.94897	0.541568	2.19897	4.06038	2.02161	5e-05	0.00317574	yes	XLOC_013230	wrky9_arath probable wrky transcription factor 9 os=arabidopsis thaliana gn=wrky9 pe=2 sv=1	2355	20	2.8e-36	0.794	XLOC_013230	a0a061g420_theccwrky dna-binding protein os=theobroma cacao gn=tcm_013860 pe=4 sv=1	2355	20	3.8e-55	0.606	XLOC_013230	probable wrky transcription factor 72-like	XP_006374485.1	2355	20	3.5e-55	0.604	XLOC_013230	wrky family transcription factor	AT1G68150.1	2355	20	2.1e-37	0.7985
XLOC_024362	Lus10000600			Lus10000600	phospholipase a1- chloroplastic-like					scaffold3030:46541-47333	water	fusarium	OK	1.3559	6.2658	1.6059	6.5158	4.05741	2.02056	5e-05	0.00317574	yes	XLOC_024362	pla14_arath phospholipase a1- chloroplastic os=arabidopsis thaliana gn=at4g16820 pe=1 sv=2	792	20	1.8e-98	0.535	XLOC_024362	b9t280_riccotriacylglycerol os=ricinus communis gn=rcom_0191120 pe=4 sv=1	792	20	4.2e-142	0.794	XLOC_024362	phospholipase a1- chloroplastic	XP_002303372.1	792	20	3.8e-142	0.8045	XLOC_024362	alpha beta-hydrolases superfamily protein	AT4G16820.1	792	18	1.3e-99	0.5389
XLOC_000219	-									C7444559:1-124	water	fusarium	OK	152.852	620.345	153.102	620.595	4.05347	2.01916	0.00085	0.0340856	yes	XLOC_000219	---NA---	123	0	-	-	XLOC_000219	---NA---	123	0	-	-	XLOC_000219	---NA---	---NA---	123	0	-	-	XLOC_000219	---NA---	no_hit	123	0	-	-
XLOC_027129	Lus10025253			Lus10025253	conserved protein similar to XP_002533823					scaffold339:196847-197908	water	fusarium	OK	57.7925	234.569	58.0425	234.819	4.04564	2.01637	5e-05	0.00317574	yes	XLOC_027129	---NA---	679	0	-	-	XLOC_027129	U7DZV8_POPTRUncharacterized protein OS=Populus trichocarpa GN=POPTR_1048s00200g PE=4 SV=1	679	16	5.4e-23	0.5731	XLOC_027129	protein lurp-one-related 15-like isoform x3	XP_011042665.1	679	20	2.6e-25	0.622	XLOC_027129	---NA---	no_hit	679	0	-	-
XLOC_021256	Lus10002365	Lus10002366	Lus10002367	Lus10002365	multidrug resistance	Lus10002366	mate efflux family protein	Lus10002367	mate efflux family protein	scaffold2788:25089-29365	water	fusarium	OK	9.74254	40.1573	9.99254	40.4073	4.04375	2.01569	5e-05	0.00317574	yes	XLOC_021256	tt12_arath protein transparent testa 12 os=arabidopsis thaliana gn=tt12 pe=2 sv=1	3379	18	5.3e-51	0.5217	XLOC_021256	m5xdk9_prupemate efflux family protein os=prunus persica gn=prupe_ppa005018mg pe=3 sv=1	3379	20	6.9e-105	0.782	XLOC_021256	protein transparent testa 12	XP_009365620.1	3379	20	2.6e-107	0.795	XLOC_021256	mate efflux family protein	AT1G47530.1	3379	20	2.1e-99	0.628
XLOC_044357	Lus10005239			Lus10005239	vacuolar amino acid transporter 1-like					scaffold773:84122-88877	water	fusarium	OK	6.35494	26.4357	6.60494	26.6857	4.04026	2.01445	5e-05	0.00317574	yes	XLOC_044357	avt1_yeast vacuolar amino acid transporter 1 os=saccharomyces cerevisiae (strain atcc 204508 s288c) gn=avt1 pe=1 sv=1	1815	12	1.1e-29	0.4375	XLOC_044357	a0a061eep6_theccamino acid transporter isoform 2 os=theobroma cacao gn=tcm_018560 pe=4 sv=1	1815	20	0	0.8315	XLOC_044357	vacuolar amino acid transporter 1-like	XP_012084707.1	1815	20	0	0.8425	XLOC_044357	transmembrane amino acid transporter family protein	AT5G15240.1	1815	20	2e-167	0.5655
XLOC_037611	Lus10005395			Lus10005395	conserved protein similar to XP_002264911					scaffold547:170598-171279	water	fusarium	OK	56.0717	227.103	56.3217	227.353	4.03669	2.01317	5e-05	0.00317574	yes	XLOC_037611	---NA---	681	0	-	-	XLOC_037611	W9RM79_9ROSAUncharacterized protein OS=Morus notabilis GN=L484_013061 PE=4 SV=1	681	5	7.9e-13	0.548	XLOC_037611	amaranthin-like lectin	AIU47274.1	681	20	4.4e-163	0.627	XLOC_037611	---NA---	no_hit	681	0	-	-
XLOC_008126	Lus10006127			Lus10006127	AP2/ERF domain-containing transcription factor					scaffold126:97680-98496	water	fusarium	OK	0	0.755156	0.25	1.00516	4.02062	2.00742	5e-05	0.00317574	yes	XLOC_008126	dre2d_arath dehydration-responsive element-binding protein 2d os=arabidopsis thaliana gn=dreb2d pe=2 sv=1	816	20	2.6e-36	0.7925	XLOC_008126	a9xbg6_poptr dre-binding protein 5 os=populus trichocarpa gn=dreb5 pe=4 sv=1	816	20	2.8e-43	0.8675	XLOC_008126	dehydration-responsive element-binding protein 2d-like	XP_006435084.1	816	20	2.6e-43	0.8715	XLOC_008126	integrase-type dna-binding superfamily protein	AT1G75490.1	816	20	1.9e-37	0.76
XLOC_007622	Lus10042261			Lus10042261	udp-glucoronosyl udp-glucosyl transferase family protein					scaffold123:1439362-1445162	water	fusarium	OK	11.855	48.3856	12.105	48.6356	4.01781	2.00641	0.0008	0.0324172	yes	XLOC_007622	u87a2_arath udp-glycosyltransferase 87a2 os=arabidopsis thaliana gn=ugt87a2 pe=1 sv=1	1520	20	2.2e-82	0.491	XLOC_007622	i2bhc2_linusudp-glycosyltransferase 1 os=linum usitatissimum gn=ugt87j1 pe=4 sv=1	1520	20	0	0.7	XLOC_007622	udp-glycosyltransferase 87a1-like	AFJ53018.1	1520	20	0	0.7235	XLOC_007622	udp-glycosyltransferase superfamily protein	AT2G30140.1	1520	20	1.6e-83	0.501
XLOC_037503	-									scaffold544:64892-65388	water	fusarium	OK	6.90806	28.4807	7.15806	28.7307	4.01376	2.00495	5e-05	0.00317574	yes	XLOC_037503	---NA---	496	0	-	-	XLOC_037503	---NA---	496	0	-	-	XLOC_037503	---NA---	---NA---	496	0	-	-	XLOC_037503	---NA---	no_hit	496	0	-	-
XLOC_038945	Lus10022749			Lus10022749	serine-threonine kinase					scaffold59:785836-787854	water	fusarium	OK	2.68513	11.5162	2.93513	11.7662	4.00875	2.00315	5e-05	0.00317574	yes	XLOC_038945	cipk2_orysj cbl-interacting protein kinase 2 os=oryza sativa japonica gn=cipk2 pe=2 sv=1	1909	20	0	0.7775	XLOC_038945	a0mnk8_poptrcbl-interacting protein kinase 22 os=populus trichocarpa gn=cipk22 pe=2 sv=1	1909	20	0	0.8475	XLOC_038945	cbl-interacting protein kinase 2-like	XP_007205114.1	1909	20	0	0.8585	XLOC_038945	cbl-interacting protein kinase 15	AT5G58380.1	1909	20	0	0.7395
XLOC_048328	Lus10030463			Lus10030463	glucose-methanol-choline oxidoreductase-like protein					scaffold917:241650-243566	water	fusarium	OK	0	0.751864	0.25	1.00186	4.00746	2.00269	5e-05	0.00317574	yes	XLOC_048328	mdll_arath -mandelonitrile lyase-like os=arabidopsis thaliana gn=at1g73050 pe=2 sv=1	1500	17	6.2e-97	0.4565	XLOC_048328	b9s8x9_riccoglucose-methanol-choline os=ricinus communis gn=rcom_0836640 pe=3 sv=1	1500	20	0	0.7025	XLOC_048328	protein hothead-like	XP_002315047.2	1500	20	0	0.7075	XLOC_048328	glucose-methanol-choline oxidoreductase family protein	AT1G14185.1	1500	10	5.6e-174	0.546
XLOC_035870	Lus10033338			Lus10033338	zinc induced facilitator-like 1-like					scaffold488:771877-775970	water	fusarium	OK	2.60453	11.1667	2.85453	11.4167	3.9995	1.99982	5e-05	0.00317574	yes	XLOC_035870	zifl1_arath protein zinc induced facilitator-like 1 os=arabidopsis thaliana gn=zifl1 pe=2 sv=1	2190	4	0	0.675	XLOC_035870	a0a061fq69_thecczinc induced facilitator-like 1 isoform 1 os=theobroma cacao gn=tcm_044056 pe=4 sv=1	2190	20	0	0.804	XLOC_035870	protein zinc induced facilitator-like 1-like	KHG08311.1	2190	20	0	0.8195	XLOC_035870	zinc induced facilitator-like 1	AT5G13750.1	2190	8	0	0.7475
XLOC_010143	Lus10008917			Lus10008917	cytochrome p450					scaffold1486:30151-32751	water	fusarium	OK	18.3526	73.6746	18.6026	73.9246	3.97389	1.99055	5e-05	0.00317574	yes	XLOC_010143	c76b6_catro geraniol 8-hydroxylase os=catharanthus roseus gn=cyp76b6 pe=1 sv=1	1733	20	1.2e-123	0.6995	XLOC_010143	a0a061g3v0_thecccytochrome os=theobroma cacao gn=tcm_016122 pe=3 sv=1	1733	20	3e-149	0.8025	XLOC_010143	geraniol 8-hydroxylase-like	XP_002299579.2	1733	20	3.1e-149	0.799	XLOC_010143	cytochrome family subfamily polypeptide 1	AT2G45550.1	1733	20	4.7e-115	0.684
XLOC_014277	Lus10010786			Lus10010786	hydroxycinnamoyl shikimate quinate hydroxycinnamoyltransferase					scaffold18:388822-391073	water	fusarium	OK	17.5966	70.5858	17.8466	70.8358	3.96915	1.98883	5e-05	0.00317574	yes	XLOC_014277	hst_tobac shikimate o-hydroxycinnamoyltransferase os=nicotiana tabacum gn=hst pe=1 sv=1	1302	20	2.8e-148	0.53	XLOC_014277	w5ryy4_goshi hydroxycinnamoyl shikimate quinate hydroxycinnamoyl transferase os=gossypium hirsutum gn=hct pe=2 sv=1	1302	20	2.1e-167	0.701	XLOC_014277	shikimate o-hydroxycinnamoyltransferase-like	XP_011011266.1	1302	20	3.5e-176	0.7075	XLOC_014277	hxxxd-type acyl-transferase family protein	AT5G48930.1	1302	20	2.2e-148	0.504
XLOC_017697	Lus10001336			Lus10001336	MLO-like protein 1					scaffold2292:66752-70106	water	fusarium	OK	0.460657	2.57031	0.710657	2.82031	3.9686	1.98863	0.0001	0.00587778	yes	XLOC_017697	mlo1_arath mlo-like protein 1 os=arabidopsis thaliana gn=mlo1 pe=1 sv=1	1943	20	0	0.609	XLOC_017697	a0a061f0f7_theccmlo-like protein os=theobroma cacao gn=tcm_025755 pe=3 sv=1	1943	20	0	0.743	XLOC_017697	mlo-like protein 1	XP_007029886.1	1943	20	0	0.7525	XLOC_017697	seven transmembrane mlo family protein	AT4G02600.2	1943	20	0	0.6115
XLOC_031796	-									scaffold418:515383-517744	water	fusarium	OK	2.57801	10.9436	2.82801	11.1936	3.95812	1.98481	5e-05	0.00317574	yes	XLOC_031796	---NA---	2230	0	-	-	XLOC_031796	---NA---	2230	0	-	-	XLOC_031796	---NA---	---NA---	2230	0	-	-	XLOC_031796	---NA---	no_hit	2230	0	-	-
XLOC_007623	Lus10042265			Lus10042265	"beta-1,4-xylosidase"					scaffold123:1445504-1445882	water	fusarium	OK	40.1101	159.467	40.3601	159.717	3.9573	1.98452	5e-05	0.00317574	yes	XLOC_007623	---NA---	378	0	-	-	XLOC_007623	I1NG29_SOYBNUncharacterized protein OS=Glycine max PE=4 SV=1	378	2	3.6e-11	0.65	XLOC_007623	PREDICTED: uncharacterized protein LOC102662455	XP_006605999.1	378	4	3.3e-11	0.655	XLOC_007623	---NA---	no_hit	378	0	-	-
XLOC_006690	-									scaffold12:1486973-1488167	water	fusarium	OK	1.4722	6.55438	1.7222	6.80438	3.95098	1.98221	0.00045	0.0206385	yes	XLOC_006690	rl393_orysj 60s ribosomal protein l39-3 os=oryza sativa japonica gn=rpl39c pe=3 sv=1	992	6	9.5e-15	0.905	XLOC_006690	a0a068u1e6_cofcacoffea canephora dh200=94 genomic scaffold_8 os=coffea canephora gn=gscoc_t00039692001 pe=4 sv=1	992	20	6.6e-15	0.8635	XLOC_006690	60s ribosomal protein l39-1	CDP02331.1	992	20	6.6e-15	0.843	XLOC_006690	ribosomal protein l39 family protein	AT4G31985.1	992	2	3.4e-15	0.895
XLOC_004885	Lus10005275			Lus10005275	ring finger					scaffold109:55438-60042	water	fusarium	OK	3.29466	13.75	3.54466	14	3.9496	1.98171	0.0001	0.00587778	yes	XLOC_004885	atl40_arath ring-h2 finger protein atl40 os=arabidopsis thaliana gn=atl40 pe=2 sv=1	641	20	1.2e-21	0.584	XLOC_004885	a0a061gdx1_theccring u-box superfamily os=theobroma cacao gn=tcm_029759 pe=4 sv=1	641	20	1.5e-29	0.678	XLOC_004885	e3 ubiquitin-protein ligase atl41-like	XP_006388246.1	641	20	1.4e-29	0.6825	XLOC_004885	ring u-box superfamily protein	AT2G42350.1	641	20	9e-23	0.589
XLOC_038563	Lus10014687	Lus10014688		Lus10014687	kinase interacting family protein	Lus10014688	(+)-neomenthol dehydrogenase			scaffold584:205042-212778	water	fusarium	OK	209.059	826.324	209.309	826.574	3.94906	1.98151	0.00045	0.0206385	yes	XLOC_038563	sdr1_arath (+)-neomenthol dehydrogenase os=arabidopsis thaliana gn=sdr1 pe=1 sv=1	6032	15	3.4e-106	0.5793	XLOC_038563	b9sfg7_riccoatp binding os=ricinus communis gn=rcom_0646230 pe=4 sv=1	6032	20	0	0.728	XLOC_038563	protein networked 1d	XP_002302102.2	6032	20	0	0.7395	XLOC_038563	kinase interacting (kip1-like) family protein	AT1G03080.1	6032	20	0	0.681
XLOC_035468	Lus10038098			Lus10038098	phytocyanin					scaffold475:1532946-1534381	water	fusarium	OK	42.9484	170.235	43.1984	170.485	3.94656	1.9806	5e-05	0.00317574	yes	XLOC_035468	umec_armru umecyanin os=armoracia rusticana pe=1 sv=1	1038	12	9.8e-25	0.5583	XLOC_035468	g7je55_medtrplastocyanin-like domain protein os=medicago truncatula gn=mtr_4g114870 pe=4 sv=1	1038	20	1.4e-30	0.7155	XLOC_035468	blue copper	XP_008456879.1	1038	20	1.8e-33	0.728	XLOC_035468	cupredoxin superfamily protein	AT5G20230.1	1038	20	6.2e-22	0.5445
XLOC_019829	Lus10030941			Lus10030941	s-norcoclaurine synthase 1-like					scaffold261:118937-120678	water	fusarium	OK	6.42512	26.0769	6.67512	26.3269	3.94403	1.97967	5e-05	0.00317574	yes	XLOC_019829	ncs1_copja s-norcoclaurine synthase 1 os=coptis japonica gn=ncs1 pe=1 sv=1	921	20	4.1e-102	0.4875	XLOC_019829	a0a061g2h9_theccs-norcoclaurine synthase os=theobroma cacao gn=tcm_015774 pe=3 sv=1	921	20	1.2e-131	0.6545	XLOC_019829	s-norcoclaurine synthase 1-like	KHG24159.1	921	20	4.3e-133	0.6685	XLOC_019829	2-oxoglutarate and fe -dependent oxygenase superfamily protein	AT1G17020.1	921	20	6.2e-83	0.501
XLOC_005295	Lus10021287			Lus10021287	hin1-like protein					scaffold1123:350948-351626	water	fusarium	OK	26.2695	103.903	26.5195	104.153	3.92741	1.97358	5e-05	0.00317574	yes	XLOC_005295	yls9_arath protein yls9 os=arabidopsis thaliana gn=yls9 pe=2 sv=1	678	2	2.5e-68	0.645	XLOC_005295	os=ricinus communis gn=rcom_0437400 pe=4 sv=1	678	20	2.4e-75	0.6915	XLOC_005295	protein yls9-like	XP_002532540.1	678	20	2.1e-75	0.693	XLOC_005295	late embryogenesis abundant hydroxyproline-rich glycoprotein family	AT2G35980.1	678	20	1.8e-69	0.512
XLOC_037381	Lus10028898			Lus10028898	cytochrome p450					scaffold540:764806-766942	water	fusarium	OK	94.4105	371.408	94.6605	371.658	3.92622	1.97314	0.00065	0.0277054	yes	XLOC_037381	c76c4_arath cytochrome p450 76c4 os=arabidopsis thaliana gn=cyp76c4 pe=3 sv=1	1931	20	5.2e-117	0.681	XLOC_037381	a0a061g3v0_thecccytochrome os=theobroma cacao gn=tcm_016122 pe=3 sv=1	1931	20	3.6e-150	0.805	XLOC_037381	geraniol 8-hydroxylase-like	XP_002299579.2	1931	20	3.6e-150	0.8095	XLOC_037381	cytochrome family subfamily polypeptide 1	AT2G45550.1	1931	20	4.5e-118	0.6765
XLOC_003002	-									C8263593:81-436	water	fusarium	OK	10.1325	40.4978	10.3825	40.7478	3.92466	1.97257	5e-05	0.00317574	yes	XLOC_003002	pirl_sollc pirin-like protein os=solanum lycopersicum pe=2 sv=1	355	8	2e-40	0.6263	XLOC_003002	os=ricinus communis gn=rcom_1518700 pe=3 sv=1	355	20	2.5e-44	0.7195	XLOC_003002	pirin-like protein	XP_002527385.1	355	20	2.3e-44	0.722	XLOC_003002	RmlC-like cupins superfamily protein	AT2G43120.1	355	4	2.5e-38	0.64
XLOC_024171	Lus10020644			Lus10020644	respiratory burst oxidase-like protein					scaffold303:174-4165	water	fusarium	OK	0.901551	4.26414	1.15155	4.51414	3.92005	1.97087	5e-05	0.00317574	yes	XLOC_024171	rbohb_soltu respiratory burst oxidase homolog protein b os=solanum tuberosum gn=rbohb pe=1 sv=1	2127	20	0	0.7155	XLOC_024171	b9rfa3_riccorespiratory burst os=ricinus communis gn=rcom_1433130 pe=4 sv=1	2127	20	0	0.8835	XLOC_024171	respiratory burst oxidase homolog protein b	XP_002512422.1	2127	20	0	0.887	XLOC_024171	riboflavin synthase-like superfamily protein	AT1G09090.2	2127	20	0	0.678
XLOC_027225	Lus10025291			Lus10025291	exocyst complex component 7					scaffold339:386952-388884	water	fusarium	OK	3.04692	12.6481	3.29692	12.8981	3.91217	1.96797	5e-05	0.00317574	yes	XLOC_027225	e70b1_arath exocyst complex component exo70b1 os=arabidopsis thaliana gn=exo70b1 pe=1 sv=1	1932	2	2.6e-64	0.53	XLOC_027225	a0a061eri5_theccexocyst subunit exo70 family protein h4 os=theobroma cacao gn=tcm_022020 pe=4 sv=1	1932	20	0	0.725	XLOC_027225	exocyst complex component exo70a1-like	XP_012074854.1	1932	20	0	0.737	XLOC_027225	exocyst subunit exo70 family protein a1	AT3G09520.1	1932	20	0	0.574
XLOC_024245	Lus10020783			Lus10020783	late embryogenesis abundant hydroxyproline-rich glycoprotein					scaffold303:674429-675277	water	fusarium	OK	8.25028	32.9877	8.50028	33.2377	3.91019	1.96724	5e-05	0.00317574	yes	XLOC_024245	yls9_arath protein yls9 os=arabidopsis thaliana gn=yls9 pe=2 sv=1	759	1	8.4e-11	0.5	XLOC_024245	b9i456_poptrndr1 hin1-like 25 family protein os=populus trichocarpa gn=poptr_0012s12790g pe=4 sv=2	759	20	2e-80	0.6425	XLOC_024245	protein yls9-like	XP_012081780.1	759	20	1.8e-80	0.647	XLOC_024245	late embryogenesis abundant hydroxyproline-rich glycoprotein family	AT1G65690.1	759	13	2.7e-70	0.5185
XLOC_034267	Lus10035618	Lus10035620		Lus10035618	chitinase	Lus10035620	conserved protein similar to ABK95688			scaffold464:624494-635324	water	fusarium	OK	100.028	391.699	100.278	391.949	3.90862	1.96666	5e-05	0.00317574	yes	XLOC_034267	chi4_orysj chitinase 4 os=oryza sativa japonica gn=cht4 pe=2 sv=2	1360	20	2.4e-63	0.6005	XLOC_034267	a0a059xil8_citrechitinase os=citrus reticulata pe=2 sv=1	1360	20	3e-67	0.712	XLOC_034267	chitinase 5-like	ABK95688.1	1360	20	2.7e-67	0.7235	XLOC_034267	chitinase family protein	AT3G54420.1	1360	15	4.3e-67	0.568
XLOC_015716	Lus10009901			Lus10009901	peroxidase 10					scaffold200:38311-39658	water	fusarium	OK	2.35292	9.91146	2.60292	10.1615	3.90387	1.9649	5e-05	0.00317574	yes	XLOC_015716	per10_arath peroxidase 10 os=arabidopsis thaliana gn=per10 pe=1 sv=1	963	20	3.9e-131	0.645	XLOC_015716	b9h6d9_poptrclass iii peroxidase os=populus trichocarpa gn=prx35 pe=2 sv=2	963	20	1.1e-169	0.795	XLOC_015716	peroxidase 10-like	XP_002306459.2	963	20	9.6e-170	0.8135	XLOC_015716	peroxidase superfamily protein	AT1G49570.1	963	20	2.9e-132	0.6355
XLOC_041874	Lus10010572			Lus10010572	conserved protein similar to XP_002332672					scaffold680:387145-388880	water	fusarium	OK	21.6429	85.199	21.8929	85.449	3.90305	1.9646	5e-05	0.00317574	yes	XLOC_041874	nltl2_arath non-specific lipid-transfer protein at2g13820 os=arabidopsis thaliana gn=at2g13820 pe=1 sv=1	513	4	2.9e-15	0.565	XLOC_041874	a0a067l6v1_jatcunon-specific lipid transfer protein a os=jatropha curcas gn=jcgz_02198 pe=2 sv=1	513	20	9e-49	0.789	XLOC_041874	non-specific lipid-transfer protein at2g13820	XP_002314685.2	513	20	8.2e-49	0.814	XLOC_041874	bifunctional inhibitor lipid-transfer protein seed storage 2s albumin superfamily protein	AT3G22600.1	513	20	3.2e-43	0.5905
XLOC_005278	Lus10021258			Lus10021258	short chain alcohol					scaffold1123:172497-174182	water	fusarium	OK	28.7709	112.85	29.0209	113.1	3.89719	1.96243	5e-05	0.00317574	yes	XLOC_005278	sild_forin secoisolariciresinol dehydrogenase os=forsythia intermedia pe=1 sv=1	864	20	1.1e-59	0.581	XLOC_005278	a0a068vhw6_cofcacoffea canephora dh200=94 genomic scaffold_1200 os=coffea canephora gn=gscoc_t00005502001 pe=4 sv=1	864	20	1.1e-71	0.6995	XLOC_005278	secoisolariciresinol dehydrogenase-like	XP_003554453.1	864	20	1e-71	0.6975	XLOC_005278	nad -binding rossmann-fold superfamily protein	AT2G47140.1	864	20	3.9e-43	0.5545
XLOC_039437	Lus10025757			Lus10025757	conserved protein similar to XP_002285224					scaffold605:283226-285768	water	fusarium	OK	2.37582	9.97468	2.62582	10.2247	3.8939	1.96122	5e-05	0.00317574	yes	XLOC_039437	---NA---	2100	0	-	-	XLOC_039437	a0a061g9q2_theccgb: os=theobroma cacao gn=tcm_028441 pe=4 sv=1	2100	20	0	0.722	XLOC_039437	synaptonemal complex protein 1 isoform x3	XP_011039996.1	2100	20	0	0.7415	XLOC_039437	unknown protein; Has 25732 Blast hits to 16979 proteins in 961 species: Archae - 144; Bacteria - 1801; Metazoa - 12681; Fungi - 1868; Plants - 912; Viruses - 94; Other Eukaryotes - 8232 (source: NCBI BLink).	AT3G15550.1	2100	1	1.9e-163	0.68
XLOC_041884	Lus10017934			Lus10017934	tyrosine aminotransferase					scaffold687:5048-6944	water	fusarium	OK	12.2742	48.4962	12.5242	48.7462	3.89216	1.96057	5e-05	0.00317574	yes	XLOC_041884	tat2_arath probable aminotransferase tat2 os=arabidopsis thaliana gn=at5g53970 pe=2 sv=1	1224	20	0	0.611	XLOC_041884	d7f4k3_cucmearomatic amino acid transaminase os=cucumis melo gn= 1 pe=2 sv=1	1224	20	0	0.872	XLOC_041884	probable aminotransferase tat2	XP_002317481.1	1224	20	0	0.8835	XLOC_041884	tyrosine transaminase family protein	AT5G53970.1	1224	20	0	0.5855
XLOC_048629	Lus10015291			Lus10015291	pyruvate decarboxylase					scaffold924:349203-352936	water	fusarium	OK	11.4235	45.1486	11.6735	45.3986	3.88903	1.95941	5e-05	0.00317574	yes	XLOC_048629	pdc1_pea pyruvate decarboxylase 1 os=pisum sativum gn=pdc1 pe=2 sv=1	1770	20	0	0.826	XLOC_048629	a0a061glu1_theccpyruvate decarboxylase-2 isoform 1 os=theobroma cacao gn=tcm_029740 pe=3 sv=1	1770	20	0	0.914	XLOC_048629	pyruvate decarboxylase 1	XP_012445183.1	1770	20	0	0.914	XLOC_048629	thiamine pyrophosphate dependent pyruvate decarboxylase family protein	AT4G33070.1	1770	5	0	0.78
XLOC_048607	Lus10015252			Lus10015252	srg1-like					scaffold924:153569-162977	water	fusarium	OK	29.2004	114.229	29.4504	114.479	3.88718	1.95872	5e-05	0.00317574	yes	XLOC_048607	srg1_arath protein srg1 os=arabidopsis thaliana gn=srg1 pe=2 sv=1	1080	20	2.7e-117	0.572	XLOC_048607	a0a061gd93_theccsenescence-related gene os=theobroma cacao gn=tcm_029576 pe=3 sv=1	1080	20	6.9e-148	0.744	XLOC_048607	protein srg1-like	XP_012091874.1	1080	20	6.3e-148	0.7475	XLOC_048607	2-oxoglutarate and fe -dependent oxygenase superfamily protein	AT1G17020.1	1080	20	2e-118	0.599
XLOC_030422	Lus10019326			Lus10019326	duf579 protein					scaffold377:551324-552401	water	fusarium	OK	0	0.720306	0.25	0.970306	3.88122	1.95651	5e-05	0.00317574	yes	XLOC_030422	ix15l_arath protein irx15-like os=arabidopsis thaliana gn=irx15-l pe=2 sv=1	1077	5	4.3e-104	0.58	XLOC_030422	a0a061dgp1_theccbromodomain-containing protein ddb_g0271118 os=theobroma cacao gn=tcm_000674 pe=4 sv=1	1077	20	7e-104	0.6585	XLOC_030422	protein irx15-like-like	XP_007047358.1	1077	20	6.4e-104	0.6645	XLOC_030422	Protein of unknown function (DUF579)	AT5G67210.1	1077	10	3.2e-105	0.56
XLOC_036963	Lus10008110			Lus10008110	protein kinase chloroplast					scaffold524:172288-173901	water	fusarium	OK	0.360585	2.11799	0.610585	2.36799	3.87823	1.9554	0.00045	0.0206385	yes	XLOC_036963	y1725_arath receptor-like protein kinase at1g72540 os=arabidopsis thaliana gn=at1g72540 pe=2 sv=1	1353	20	4.3e-156	0.6845	XLOC_036963	b9s5p9_riccoprotein kinase os=ricinus communis gn=rcom_0651870 pe=3 sv=1	1353	20	0	0.7715	XLOC_036963	receptor-like protein kinase at1g72540	XP_002521318.1	1353	20	0	0.7645	XLOC_036963	protein kinase superfamily protein	AT2G05940.1	1353	20	3.3e-159	0.7405
XLOC_014946	Lus10009731			Lus10009731	conserved protein similar to XP_002298258					scaffold191:52626-52923	water	fusarium	OK	12.7044	49.9844	12.9544	50.2344	3.87779	1.95523	0.00025	0.012924	yes	XLOC_014946	---NA---	297	0	-	-	XLOC_014946	W9QQF0_9ROSAUncharacterized protein OS=Morus notabilis GN=L484_008126 PE=4 SV=1	297	8	1.4e-14	0.725	XLOC_014946	hypothetical protein L484_008126	XP_010088391.1	297	7	1.3e-14	0.7229	XLOC_014946	---NA---	no_hit	297	0	-	-
XLOC_047414	Lus10026302			Lus10026302	remorin family protein					scaffold898:553054-555331	water	fusarium	OK	13.0775	51.225	13.3275	51.475	3.86231	1.94947	0.0001	0.00587778	yes	XLOC_047414	---NA---	657	0	-	-	XLOC_047414	protein os=jatropha curcas gn= pe=4 sv=1	657	20	1.3e-52	0.739	XLOC_047414	remorin family protein	XP_002322707.2	657	20	1.2e-52	0.729	XLOC_047414	remorin family protein	AT3G57540.1	657	2	2.8e-44	0.735
XLOC_018929	Lus10043469			Lus10043469	conserved protein similar to XP_003523061					scaffold25:3007541-3007799	water	fusarium	OK	32.2929	125.033	32.5429	125.283	3.84978	1.94478	5e-05	0.00317574	yes	XLOC_018929	---NA---	258	0	-	-	XLOC_018929	a0a061fts5_thecccdp-diacylglycerol--glycerol-3-phosphate 3- os=theobroma cacao gn=tcm_011974 pe=4 sv=1	258	20	2.9e-19	0.6715	XLOC_018929	cdp-diacylglycerol--glycerol-3-phosphate 3- partial	XP_010111975.1	258	20	2.7e-19	0.678	XLOC_018929	unknown protein; BEST Arabidopsis thaliana protein match is: unknown protein (TAIR:AT3G48180.1); Has 88 Blast hits to 88 proteins in 15 species: Archae - 0; Bacteria - 0; Metazoa - 0; Fungi - 0; Plants - 88; Viruses - 0; Other Eukaryotes - 0 (source: NCBI BLink).	AT1G19020.1	258	1	3.8e-11	0.65
XLOC_048976	Lus10016166			Lus10016166	e3 ubiquitin-protein ligase pub23-like					scaffold947:11905-13186	water	fusarium	OK	1.29314	5.67893	1.54314	5.92893	3.84212	1.9419	0.00015	0.00837074	yes	XLOC_048976	pub22_arath e3 ubiquitin-protein ligase pub22 os=arabidopsis thaliana gn=pub22 pe=1 sv=1	1281	20	1.4e-158	0.493	XLOC_048976	w9sk34_9rosae3 ubiquitin-protein ligase os=morus notabilis gn=l484_016918 pe=4 sv=1	1281	20	0	0.7595	XLOC_048976	spotted leaf	XP_012074309.1	1281	20	0	0.763	XLOC_048976	arm repeat superfamily protein	AT3G52450.1	1281	20	1e-159	0.4945
XLOC_018848	Lus10043312			Lus10043312	cytochrome p450					scaffold25:2333035-2333878	water	fusarium	OK	4.20781	16.8355	4.45781	17.0855	3.83271	1.93837	5e-05	0.00317574	yes	XLOC_018848	c71a1_perae cytochrome p450 71a1 os=persea americana gn=cyp71a1 pe=1 sv=2	630	20	2.4e-75	0.6955	XLOC_018848	w9rjy4_9rosacytochrome p450 71a1 os=morus notabilis gn=l484_018971 pe=3 sv=1	630	20	3e-103	0.773	XLOC_018848	cytochrome p450 71a1-like	XP_012079961.1	630	20	2.8e-103	0.7765	XLOC_018848	cytochrome family subfamily polypeptide 2	AT3G26230.1	630	20	5.5e-71	0.6825
XLOC_018224	-									scaffold233:200226-200568	water	fusarium	OK	6.14441	24.2534	6.39441	24.5034	3.832	1.9381	0.00095	0.0373206	yes	XLOC_018224	---NA---	342	0	-	-	XLOC_018224	---NA---	342	0	-	-	XLOC_018224	---NA---	---NA---	342	0	-	-	XLOC_018224	---NA---	no_hit	342	0	-	-
XLOC_016814	Lus10030214			Lus10030214	homeobox-leucine zipper protein athb-7					scaffold217:266834-268440	water	fusarium	OK	17.6922	68.079	17.9422	68.329	3.80828	1.92914	5e-05	0.00317574	yes	XLOC_016814	athb7_arath homeobox-leucine zipper protein athb-7 os=arabidopsis thaliana gn=athb-7 pe=2 sv=2	762	20	8.3e-62	0.7775	XLOC_016814	b9i924_poptrhomeobox leucine zipper family protein os=populus trichocarpa gn=poptr_0014s09860g pe=4 sv=1	762	20	3.3e-77	0.715	XLOC_016814	homeobox-leucine zipper protein athb-12-like	AIA57938.1	762	20	1.1e-77	0.732	XLOC_016814	homeobox 7	AT2G46680.1	762	20	6.2e-63	0.678
XLOC_012392	Lus10024340			Lus10024340	peptide nitrate transporter at2g37900-like					scaffold16:453961-457831	water	fusarium	OK	10.7165	41.4174	10.9665	41.6674	3.79952	1.92582	5e-05	0.00317574	yes	XLOC_012392	ptr28_arath protein nrt1 ptr family os=arabidopsis thaliana gn= pe=2 sv=1	1858	20	0	0.6	XLOC_012392	a0a061eym8_theccmajor facilitator superfamily protein isoform 1 os=theobroma cacao gn=tcm_021832 pe=4 sv=1	1858	20	0	0.834	XLOC_012392	protein nrt1 ptr family -like	XP_011019211.1	1858	20	0	0.8385	XLOC_012392	major facilitator superfamily protein	AT2G37900.1	1858	20	0	0.6
XLOC_049581	Lus10023207			Lus10023207	f-box protein pp2-b1					scaffold98:32569-33818	water	fusarium	OK	2.89984	11.7173	3.14984	11.9673	3.79934	1.92575	5e-05	0.00317574	yes	XLOC_049581	p2b12_arath f-box protein pp2-b12 os=arabidopsis thaliana gn=pp2b12 pe=3 sv=1	867	20	7.9e-59	0.54	XLOC_049581	a0a061ez24_theccphloem protein 2- os=theobroma cacao gn=tcm_025281 pe=4 sv=1	867	20	6.5e-71	0.61	XLOC_049581	f-box protein pp2-b10-like	XP_004138901.1	867	20	4.7e-71	0.613	XLOC_049581	phloem protein 2-a13	AT5G24560.1	867	20	5.9e-60	0.528
XLOC_007196	Lus10041994			Lus10041994	mate efflux family protein					scaffold123:269193-272666	water	fusarium	OK	14.8896	57.236	15.1396	57.486	3.79706	1.92488	5e-05	0.00317574	yes	XLOC_007196	dtx1_arath mate efflux family protein dtx1 os=arabidopsis thaliana gn=dtx1 pe=2 sv=1	1964	20	1.4e-89	0.5875	XLOC_007196	b9i2h9_poptrmate efflux family protein os=populus trichocarpa gn=poptr_0012s04810g pe=3 sv=2	1964	20	1.6e-167	0.8165	XLOC_007196	mate efflux family protein 5-like	XP_011039092.1	1964	20	3.7e-169	0.8215	XLOC_007196	mate efflux family protein	AT5G52450.1	1964	20	1.2e-146	0.6745
XLOC_035868	Lus10033336			Lus10033336	conserved protein similar to XP_002310344					scaffold488:758397-760949	water	fusarium	OK	1.24928	5.4415	1.49928	5.6915	3.79616	1.92454	5e-05	0.00317574	yes	XLOC_035868	oct7_arath organic cation carnitine transporter 7 os=arabidopsis thaliana gn=oct7 pe=2 sv=1	1494	20	6.5e-150	0.5225	XLOC_035868	u5gb18_poptrtransporter-related family protein os=populus trichocarpa gn=poptr_0007s15120g pe=4 sv=1	1494	20	0	0.735	XLOC_035868	organic cation carnitine transporter 7-like	XP_010675318.1	1494	20	0	0.743	XLOC_035868	major facilitator superfamily protein	AT3G13050.1	1494	20	4.8e-151	0.4845
XLOC_030817	Lus10003084	Lus10003085		Lus10003084	guanylate-binding protein 4-like	Lus10003085	guanylate-binding protein 4-like			scaffold387:20946-33224	water	fusarium	OK	8.14803	31.6136	8.39803	31.8636	3.79418	1.92379	5e-05	0.00317574	yes	XLOC_030817	dj1f_arath dj-1 protein homolog f os=arabidopsis thaliana gn=dj1f pe=1 sv=1	2636	18	8.1e-35	0.5667	XLOC_030817	b9s4r5_riccointerferon-induced guanylate-binding os=ricinus communis gn=rcom_0991550 pe=4 sv=1	2636	20	0	0.8915	XLOC_030817	interferon-induced guanylate-binding	XP_002520972.1	2636	20	0	0.894	XLOC_030817	class i glutamine amidotransferase-like superfamily protein	AT2G38840.1	2636	8	0	0.6975
XLOC_008805	Lus10028053			Lus10028053	verticillium wilt resistance-like protein					scaffold132:523574-525220	water	fusarium	OK	0	0.69546	0.25	0.94546	3.78184	1.91909	5e-05	0.00317574	yes	XLOC_008805	---NA---	1362	0	-	-	XLOC_008805	g4rik9_gosba e os=gossypium barbadense pe=2 sv=1	1362	20	2.1e-35	0.5595	XLOC_008805	receptor-like protein 12	XP_006368256.1	1362	20	1.9e-35	0.5745	XLOC_008805	receptor like protein 6	AT1G45616.1	1362	2	2.6e-19	0.455
XLOC_015183	-									scaffold196:52053-53274	water	fusarium	OK	1.75815	7.33809	2.00815	7.58809	3.77865	1.91787	0.0003	0.0151637	yes	XLOC_015183	---NA---	1006	0	-	-	XLOC_015183	---NA---	1006	0	-	-	XLOC_015183	---NA---	---NA---	1006	0	-	-	XLOC_015183	---NA---	no_hit	1006	0	-	-
XLOC_015735	-									scaffold200:277735-279132	water	fusarium	OK	9.49984	36.5633	9.74984	36.8133	3.77579	1.91678	5e-05	0.00317574	yes	XLOC_015735	inv1_dauca beta- insoluble isoenzyme 1 os=daucus carota gn=inv1 pe=1 sv=1	1227	5	2e-12	0.806	XLOC_015735	m5ajf4_sollcbeta-fructofuranosidase os=solanum lycopersicum gn=lin5 pe=2 sv=1	1227	20	1.7e-14	0.7575	XLOC_015735	beta- insoluble isoenzyme 1-like	KHN32726.1	1227	20	1e-14	0.765	XLOC_015735	cell wall invertase 2	AT2G36190.1	1227	3	8.9e-13	0.7767
XLOC_010489	Lus10039582			Lus10039582	carboxypeptidase					scaffold15:621564-626875	water	fusarium	OK	1.2675	5.4643	1.5175	5.7143	3.7656	1.91288	5e-05	0.00317574	yes	XLOC_010489	scp40_arath serine carboxypeptidase-like 40 os=arabidopsis thaliana gn=scpl40 pe=2 sv=2	2274	20	3.2e-169	0.6185	XLOC_010489	b9rvi1_riccocarboxypeptidase os=ricinus communis gn=rcom_0962680 pe=3 sv=1	2274	20	1.7e-176	0.674	XLOC_010489	serine carboxypeptidase-like 40	XP_012475398.1	2274	20	4.4e-177	0.684	XLOC_010489	serine carboxypeptidase-like 43	AT3G63470.1	2274	20	2.4e-170	0.6125
XLOC_000689	-									C7736383:0-189	water	fusarium	OK	39.4289	149.071	39.6789	149.321	3.76323	1.91197	0.00055	0.0240536	yes	XLOC_000689	Y1648_ARATH Uncharacterized protein At1g66480 OS=Arabidopsis thaliana GN=At1g66480 PE=2 SV=1	189	1	1.1e-16	0.7	XLOC_000689	a0a061eh62_theccplastid movement impaired 2 os=theobroma cacao gn=tcm_019256 pe=4 sv=1	189	20	2.5e-15	0.7755	XLOC_000689	plastid movement impaired 2	XP_010415191.1	189	20	7.7e-16	0.79	XLOC_000689	plastid movement impaired 2	AT1G66480.1	189	2	8.2e-18	0.675
XLOC_013711	-									scaffold1721:119515-119750	water	fusarium	OK	98.6252	371.104	98.8752	371.354	3.75579	1.90911	5e-05	0.00317574	yes	XLOC_013711	---NA---	235	0	-	-	XLOC_013711	---NA---	235	0	-	-	XLOC_013711	---NA---	---NA---	235	0	-	-	XLOC_013711	---NA---	no_hit	235	0	-	-
XLOC_013997	Lus10023987			Lus10023987	flavonoid o-methyltransferase					scaffold177:806309-808825	water	fusarium	OK	4.10385	16.0698	4.35385	16.3198	3.74836	1.90626	5e-05	0.00317574	yes	XLOC_013997	6omt_copja -norcoclaurine 6-o-methyltransferase os=coptis japonica pe=1 sv=1	1107	20	9.1e-84	0.5525	XLOC_013997	a0a061dxx0_theccrs-norcoclaurine 6-o-methyltransferase os=theobroma cacao gn=tcm_006540 pe=4 sv=1	1107	20	4.3e-143	0.7105	XLOC_013997	-norcoclaurine 6-o-methyltransferase-like	XP_011045540.1	1107	20	7.8e-146	0.72	XLOC_013997	o-methyltransferase family protein	AT4G35160.1	1107	20	8.5e-107	0.516
XLOC_019423	Lus10001159			Lus10001159	pirin-like protein					scaffold2532:53968-55408	water	fusarium	OK	2.44449	9.84153	2.69449	10.0915	3.74525	1.90506	5e-05	0.00317574	yes	XLOC_019423	pirl_sollc pirin-like protein os=solanum lycopersicum pe=2 sv=1	972	20	2.5e-162	0.6205	XLOC_019423	b9iac9_poptrpirin-like family protein os=populus trichocarpa gn=poptr_0014s14780g pe=3 sv=2	972	20	3.8e-178	0.8685	XLOC_019423	pirin-like protein	ABK95380.1	972	20	3.4e-178	0.869	XLOC_019423	RmlC-like cupins superfamily protein	AT2G43120.1	972	4	8.5e-153	0.775
XLOC_039506	Lus10025882			Lus10025882	serine threonine-protein kinase oxi1-like					scaffold605:805913-807340	water	fusarium	OK	3.1365	12.4293	3.3865	12.6793	3.74407	1.90461	5e-05	0.00317574	yes	XLOC_039506	oxi1_arath serine threonine-protein kinase oxi1 os=arabidopsis thaliana gn=oxi1 pe=1 sv=1	1323	20	5.5e-135	0.528	XLOC_039506	b9t5h7_riccoserine threonine protein os=ricinus communis gn=rcom_0379110 pe=4 sv=1	1323	20	1.6e-161	0.7045	XLOC_039506	serine threonine-protein kinase oxi1	XP_002533496.1	1323	20	1.4e-161	0.7145	XLOC_039506	agc kinase	AT3G25250.1	1323	20	4.1e-136	0.5435
XLOC_047850	Lus10016799			Lus10016799	coiled-coil domain-containing protein					scaffold903:557001-559080	water	fusarium	OK	3.57754	14.0607	3.82754	14.3107	3.73888	1.9026	5e-05	0.00317574	yes	XLOC_047850	mcu2_arath calcium uniporter protein mitochondrial os=arabidopsis thaliana gn=at2g23790 pe=2 sv=1	1755	9	2.3e-60	0.6922	XLOC_047850	a0a061dg03_thecccoiled-coil domain-containing protein os=theobroma cacao gn=tcm_000461 pe=4 sv=1	1755	20	1.9e-63	0.8325	XLOC_047850	calcium uniporter protein mitochondrial-like	XP_007047033.1	1755	20	1.7e-63	0.845	XLOC_047850	Protein of unknown function (DUF607)	AT2G23790.1	1755	8	1.7e-61	0.7263
XLOC_010424	Lus10019934			Lus10019934	plasma membrane intrinsic protein					scaffold1491:745461-747141	water	fusarium	OK	9.34765	35.4808	9.59765	35.7308	3.72287	1.89642	5e-05	0.00317574	yes	XLOC_010424	pip24_maize aquaporin pip2-4 os=zea mays gn=pip2-4 pe=1 sv=1	861	20	1.8e-173	0.8705	XLOC_010424	c9wsp8_hevbrplasma membrane intrinsic protein os=hevea brasiliensis gn=pip2 1 pe=2 sv=1	861	20	0	0.929	XLOC_010424	plasma membrane intrinsic protein	ACX37450.1	861	20	0	0.9305	XLOC_010424	plasma membrane intrinsic protein 1b	AT2G37170.1	861	20	4.7e-169	0.8445
XLOC_048640	-									scaffold924:424492-425371	water	fusarium	OK	4.95631	19.1252	5.20631	19.3752	3.72148	1.89588	0.00015	0.00837074	yes	XLOC_048640	---NA---	597	0	-	-	XLOC_048640	U5FVT0_POPTRUncharacterized protein OS=Populus trichocarpa GN=POPTR_0011s07640g PE=4 SV=1	597	1	6.8e-12	0.97	XLOC_048640	hypothetical protein POPTR_0011s07640g	XP_006377556.1	597	2	6.2e-12	0.955	XLOC_048640	unknown protein; FUNCTIONS IN: molecular_function unknown; INVOLVED IN: biological_process unknown; LOCATED IN: endomembrane system; EXPRESSED IN: 24 plant structures; EXPRESSED DURING: 13 growth stages; BEST Arabidopsis thaliana protein match is: unknown protein (TAIR:AT2G20562.1); Has 70 Blast hits to 70 proteins in 13 species: Archae - 0; Bacteria - 0; Metazoa - 0; Fungi - 0; Plants - 70; Viru…	AT2G31090.1	597	1	5.4e-12	0.88
XLOC_046968	Lus10022036			Lus10022036	conserved protein similar to XP_002520750					scaffold87:471188-471947	water	fusarium	OK	0	0.679968	0.25	0.929968	3.71987	1.89525	0.0001	0.00587778	yes	XLOC_046968	faf2_arath protein fantastic four 2 os=arabidopsis thaliana gn=faf2 pe=2 sv=1	759	2	1.3e-17	0.555	XLOC_046968	a0a072ud39_medtrduf3049 family protein os=medicago truncatula gn=mtr_7g094830 pe=4 sv=1	759	20	3.5e-36	0.543	XLOC_046968	protein fantastic four 1-like	XP_012092251.1	759	20	3.2e-36	0.555	XLOC_046968	Protein of unknown function (DUF3049)	AT1G03170.1	759	2	9.5e-19	0.555
XLOC_040933	Lus10026946			Lus10026946	plasma membrane h+ atpase					scaffold651:713586-719220	water	fusarium	OK	0.59144	2.87814	0.84144	3.12814	3.7176	1.89437	5e-05	0.00317574	yes	XLOC_040933	pma4_nicpl plasma membrane atpase 4 os=nicotiana plumbaginifolia gn=pma4 pe=2 sv=1	2871	20	0	0.8705	XLOC_040933	b9n695_poptrh+-atpase family protein os=populus trichocarpa gn=poptr_0006s28990g pe=3 sv=1	2871	20	0	0.947	XLOC_040933	plasma membrane atpase 4-like	XP_012076337.1	2871	20	0	0.947	XLOC_040933	h(+)-atpase 9	AT2G24520.1	2871	20	0	0.792
XLOC_032031	Lus10031914			Lus10031914	conserved protein similar to XP_002514527					scaffold42:11358-12785	water	fusarium	OK	1.35244	5.70685	1.60244	5.95685	3.71736	1.89428	0.0012	0.0452543	yes	XLOC_032031	---NA---	569	0	-	-	XLOC_032031	a0a072ub96_medtrduf1262 family protein os=medicago truncatula gn=mtr_6g472110 pe=4 sv=1	569	20	2.6e-38	0.733	XLOC_032031	conserved hypothetical protein	XP_002514527.1	569	20	2.4e-38	0.7435	XLOC_032031	Protein of unknown function (DUF1262)	AT1G13550.1	569	10	1.8e-28	0.636
XLOC_046829	Lus10015164			Lus10015164	phosphoglycerate mutase-like protein					scaffold866:329126-331387	water	fusarium	OK	7.10619	27.0078	7.35619	27.2578	3.70542	1.88964	5e-05	0.00317574	yes	XLOC_046829	at74_arath phosphoglycerate mutase-like protein at74 os=arabidopsis thaliana gn=at3g05170 pe=2 sv=1	882	3	1e-124	0.7833	XLOC_046829	b9rf09_riccophosphoglycerate os=ricinus communis gn=rcom_1430270 pe=4 sv=1	882	20	4.6e-128	0.8465	XLOC_046829	phosphoglycerate mutase-like protein at74	XP_006382636.1	882	20	4.2e-128	0.8515	XLOC_046829	phosphoglycerate mutase family protein	AT3G05170.1	882	2	7.6e-126	0.83
XLOC_048521	Lus10030594			Lus10030594	conserved protein similar to XP_002525396					scaffold917:903060-905709	water	fusarium	OK	1.08851	4.70929	1.33851	4.95929	3.70508	1.88951	5e-05	0.00317574	yes	XLOC_048521	---NA---	1478	0	-	-	XLOC_048521	g7k078_medtrtransmembrane os=medicago truncatula gn=mtr_5g033940 pe=4 sv=1	1478	20	5.5e-94	0.676	XLOC_048521	conserved hypothetical protein	XP_002525396.1	1478	20	5.1e-94	0.6945	XLOC_048521	unknown protein; BEST Arabidopsis thaliana protein match is: unknown protein (TAIR:AT1G10660.1); Has 141 Blast hits to 140 proteins in 16 species: Archae - 0; Bacteria - 0; Metazoa - 4; Fungi - 0; Plants - 135; Viruses - 0; Other Eukaryotes - 2 (source: NCBI BLink).	AT1G70505.1	1478	9	1.8e-76	0.6033
XLOC_028242	Lus10024565			Lus10024565	conserved protein similar to XP_002303532					scaffold349:60228-63914	water	fusarium	OK	9.73525	36.7034	9.98525	36.9534	3.7008	1.88784	0.00035	0.0170441	yes	XLOC_028242	---NA---	1593	0	-	-	XLOC_028242	a0a061g4h8_theccankyrin repeat and kh domain-containing protein 1 os=theobroma cacao gn=tcm_016076 pe=4 sv=1	1593	20	3.1e-71	0.677	XLOC_028242	ankyrin repeat and kh domain-containing protein 1	XP_007039980.1	1593	20	2.8e-71	0.689	XLOC_028242	Protein of unknown function (DUF1442)	AT2G45360.1	1593	4	3.9e-48	0.5575
XLOC_035283	Lus10038023			Lus10038023	conserved protein similar to XP_002320928					scaffold475:893873-894871	water	fusarium	OK	1.40676	5.86844	1.65676	6.11844	3.69302	1.8848	0.0005	0.0222448	yes	XLOC_035283	---NA---	867	0	-	-	XLOC_035283	a0a078eyf4_brana nng01400d protein os=brassica napus gn= nng01400d pe=4 sv=1	867	20	3.1e-48	0.5835	XLOC_035283	Uncharacterized protein TCM_004966	XP_007051326.1	867	20	2.9e-48	0.599	XLOC_035283	unknown protein; BEST Arabidopsis thaliana protein match is: unknown protein (TAIR:AT3G62070.1); Has 141 Blast hits to 139 proteins in 15 species: Archae - 0; Bacteria - 0; Metazoa - 0; Fungi - 0; Plants - 138; Viruses - 0; Other Eukaryotes - 3 (source: NCBI BLink).	AT4G01670.1	867	3	1.5e-28	0.6033
XLOC_024584	Lus10002918			Lus10002918	conserved protein similar to XP_002324862					scaffold3059:84112-84674	water	fusarium	OK	0	0.672158	0.25	0.922158	3.68863	1.88309	0.0007	0.029287	yes	XLOC_024584	---NA---	498	0	-	-	XLOC_024584	a0a078cgi6_brana 01g04680d protein os=brassica napus gn= 01g04680d pe=4 sv=1	498	20	4.6e-25	0.6225	XLOC_024584	histone acetyltransferase	XP_012076556.1	498	20	2.3e-25	0.629	XLOC_024584	unknown protein; BEST Arabidopsis thaliana protein match is: unknown protein (TAIR:AT3G24150.1); Has 39 Blast hits to 39 proteins in 10 species: Archae - 0; Bacteria - 0; Metazoa - 0; Fungi - 0; Plants - 39; Viruses - 0; Other Eukaryotes - 0 (source: NCBI BLink).	AT4G32295.1	498	3	7.1e-25	0.6667
XLOC_025425	-									scaffold310:1064289-1065069	water	fusarium	OK	17.2222	64.1455	17.4722	64.3955	3.6856	1.8819	5e-05	0.00317574	yes	XLOC_025425	---NA---	692	0	-	-	XLOC_025425	---NA---	692	0	-	-	XLOC_025425	---NA---	---NA---	692	0	-	-	XLOC_025425	---NA---	no_hit	692	0	-	-
XLOC_026096	Lus10026081									scaffold319:606076-606445	water	fusarium	OK	286.971	1055.93	287.221	1056.18	3.67724	1.87862	5e-05	0.00317574	yes	XLOC_026096	---NA---	222	0	-	-	XLOC_026096	---NA---	222	0	-	-	XLOC_026096	---NA---	---NA---	222	0	-	-	XLOC_026096	---NA---	no_hit	222	0	-	-
XLOC_031066	Lus10019561			Lus10019561	pirin-like protein					scaffold411:506225-507948	water	fusarium	OK	5.00948	19.072	5.25948	19.322	3.67375	1.87725	5e-05	0.00317574	yes	XLOC_031066	pirl_sollc pirin-like protein os=solanum lycopersicum pe=2 sv=1	1168	18	1.4e-157	0.63	XLOC_031066	b9iac9_poptrpirin-like family protein os=populus trichocarpa gn=poptr_0014s14780g pe=3 sv=2	1168	20	6.8e-173	0.8535	XLOC_031066	pirin-like protein	XP_002320452.2	1168	20	6.2e-173	0.854	XLOC_031066	RmlC-like cupins superfamily protein	AT2G43120.1	1168	4	1.4e-148	0.7625
XLOC_015570	Lus10027648			Lus10027648	tify 10a					scaffold2:501533-507062	water	fusarium	OK	14.8035	54.9504	15.0535	55.2004	3.66695	1.87458	5e-05	0.00317574	yes	XLOC_015570	ti10a_arath protein tify 10a os=arabidopsis thaliana gn=tify10a pe=1 sv=1	4849	6	4.1e-40	0.5017	XLOC_015570	q9sis9_arath non-ltr retroelement reverse transcriptase os=arabidopsis thaliana gn=at2g01840 pe=4 sv=1	4849	20	6.5e-79	0.5045	XLOC_015570	ribonuclease h protein at1g65750	XP_010039376.1	4849	20	9.2e-83	0.5205	XLOC_015570	jasmonate-zim-domain protein 3	AT1G19180.1	4849	10	3e-41	0.506
XLOC_027434	Lus10039094			Lus10039094	linoleate 13s-lipoxygenase 2- chloroplastic-like					scaffold34:1582479-1587873	water	fusarium	OK	12.9071	47.8256	13.1571	48.0756	3.65397	1.86946	5e-05	0.00317574	yes	XLOC_027434	lox21_soltu linoleate 13s-lipoxygenase 2- chloroplastic os=solanum tuberosum gn= pe=1 sv=1	2956	20	0	0.693	XLOC_027434	a0a067fbx6_citsilipoxygenase os=citrus sinensis gn=cisin_1g002617mg pe=3 sv=1	2956	20	0	0.834	XLOC_027434	linoleate 13s-lipoxygenase 2- chloroplastic-like	XP_006494720.1	2956	20	0	0.8325	XLOC_027434	plat lh2 domain-containing lipoxygenase family protein	AT3G45140.1	2956	6	0	0.69
XLOC_006860	Lus10007656			Lus10007656	beta-glucosidase					scaffold121:266166-271346	water	fusarium	OK	58.5801	214.606	58.8301	214.856	3.65214	1.86874	5e-05	0.00317574	yes	XLOC_006860	bgl46_arath beta-glucosidase 46 os=arabidopsis thaliana gn=bglu46 pe=1 sv=2	1518	20	0	0.6735	XLOC_006860	b9h1f2_poptrglycosyl hydrolase family 1 family protein os=populus trichocarpa gn=poptr_0004s01910g pe=3 sv=2	1518	20	0	0.793	XLOC_006860	glycosyl hydrolase family 1 family protein	XP_011037697.1	1518	20	0	0.802	XLOC_006860	beta glucosidase 46	AT1G61820.1	1518	20	0	0.657
XLOC_033773	Lus10018712			Lus10018712	cytochrome p450					scaffold461:343985-345040	water	fusarium	OK	1.29366	5.37991	1.54366	5.62991	3.64712	1.86676	0.0006	0.0259174	yes	XLOC_033773	c8d11_arath cytochrome p450 81d11 os=arabidopsis thaliana gn=cyp81d11 pe=2 sv=1	807	20	5.3e-82	0.6115	XLOC_033773	b9r738_riccocytochrome os=ricinus communis gn=rcom_1588370 pe=3 sv=1	807	20	1.1e-119	0.7405	XLOC_033773	cytochrome p450 81d11-like	XP_006433590.1	807	20	1e-119	0.7625	XLOC_033773	cytochrome family subfamily polypeptide 2	AT1G66540.2	807	20	2.9e-92	0.651
XLOC_026684	-									scaffold327:1083460-1084476	water	fusarium	OK	0.776661	3.49386	1.02666	3.74386	3.64664	1.86657	0.0008	0.0324172	yes	XLOC_026684	---NA---	1016	0	-	-	XLOC_026684	B9RJ47_RICCOPutative uncharacterized protein OS=Ricinus communis GN=RCOM_1031080 PE=4 SV=1	1016	2	1e-12	0.64	XLOC_026684	conserved hypothetical protein	XP_002513766.1	1016	3	9.3e-13	0.6367	XLOC_026684	---NA---	no_hit	1016	0	-	-
XLOC_047350	Lus10026178			Lus10026178	cytochrome p450					scaffold898:17847-20164	water	fusarium	OK	5.93889	22.2807	6.18889	22.5307	3.64051	1.86414	5e-05	0.00317574	yes	XLOC_047350	c7a15_arath cytochrome p450 72a15 os=arabidopsis thaliana gn=cyp72a15 pe=2 sv=1	1581	20	0	0.6195	XLOC_047350	w9qzh6_9rosasecologanin synthase os=morus notabilis gn=l484_024637 pe=3 sv=1	1581	20	0	0.733	XLOC_047350	cytochrome p450 cyp72a219-like	XP_011009101.1	1581	20	0	0.733	XLOC_047350	cytochrome family subfamily polypeptide 1	AT3G14690.1	1581	20	0	0.617
XLOC_033328	Lus10003116			Lus10003116	conserved protein similar to XP_002333166					scaffold451:142529-143210	water	fusarium	OK	4.80561	18.0165	5.05561	18.2665	3.61311	1.85324	5e-05	0.00317574	yes	XLOC_033328	gl113_arath germin-like protein subfamily 1 member 13 os=arabidopsis thaliana gn=glp6 pe=2 sv=2	681	20	3.9e-103	0.776	XLOC_033328	u5ffg6_poptrgermin-like protein subfamily 1 member 6 os=populus trichocarpa gn=poptr_0019s04330g pe=4 sv=1	681	20	2.4e-116	0.827	XLOC_033328	#NAME?	XP_012492685.1	681	20	1.6e-116	0.833	XLOC_033328	RmlC-like cupins superfamily protein	AT5G39150.1	681	20	9.6e-104	0.767
XLOC_030435	Lus10019348			Lus10019348	heat shock factor					scaffold377:699690-702580	water	fusarium	OK	35.3034	128.191	35.5534	128.441	3.61262	1.85305	5e-05	0.00317574	yes	XLOC_030435	hsf24_solpe heat shock factor protein hsf24 os=solanum peruvianum gn=hsf24 pe=2 sv=1	822	20	5.5e-77	0.78	XLOC_030435	a0a076l227_goshiheat shock transcription factor os=gossypium hirsutum gn=hsf3 pe=2 sv=1	822	20	1.2e-88	0.681	XLOC_030435	heat shock factor protein hsf24	XP_012079229.1	822	20	1.1e-88	0.6855	XLOC_030435	winged-helix dna-binding transcription factor family protein	AT4G36990.1	822	20	5.6e-71	0.7685
XLOC_047586	Lus10034502			Lus10034502	cytochrome p450					scaffold9:581-2103	water	fusarium	OK	7.55181	27.8804	7.80181	28.1304	3.60562	1.85025	5e-05	0.00317574	yes	XLOC_047586	c83b1_arath cytochrome p450 83b1 os=arabidopsis thaliana gn=cyp83b1 pe=1 sv=1	1293	20	1.3e-163	0.658	XLOC_047586	b9r857_riccocytochrome os=ricinus communis gn=rcom_1596840 pe=3 sv=1	1293	20	0	0.798	XLOC_047586	cytochrome p450 83b1-like	XP_002510500.1	1293	20	0	0.8005	XLOC_047586	cytochrome family subfamily polypeptide 1	AT4G31500.1	1293	20	9.6e-165	0.654
XLOC_008693	Lus10007888			Lus10007888	conserved protein similar to XP_002331924					scaffold1317:154472-157095	water	fusarium	OK	13.2855	48.4652	13.5355	48.7152	3.59907	1.84762	0.0005	0.0222448	yes	XLOC_008693	mira_syndu miraculin os=synsepalum dulcificum pe=1 sv=3	462	20	7.1e-39	0.493	XLOC_008693	d1kfl8_9rosikunitz-type protease inhibitor kpi-d12 os=populus trichocarpa x populus deltoides pe=2 sv=1	462	20	2.1e-47	0.6675	XLOC_008693	kunitz family trypsin and protease inhibitor protein	XP_006372633.1	462	20	1.9e-47	0.667	XLOC_008693	kunitz family trypsin and protease inhibitor protein	AT1G17860.1	462	4	9.4e-36	0.5475
XLOC_044953	Lus10003455			Lus10003455	udp-glycosyltransferase 83a1					scaffold80:16367-17835	water	fusarium	OK	3.20897	12.193	3.45897	12.443	3.59731	1.84692	5e-05	0.00317574	yes	XLOC_044953	u83a1_arath udp-glycosyltransferase 83a1 os=arabidopsis thaliana gn=ugt83a1 pe=2 sv=1	1401	20	4.7e-91	0.4925	XLOC_044953	i2bh84_linusudp-glycosyltransferase 1 os=linum usitatissimum gn=ugt712b1 pe=4 sv=1	1401	20	0	0.7265	XLOC_044953	udp-glycosyltransferase 1	AFJ52980.1	1401	20	0	0.731	XLOC_044953	udp-glycosyltransferase superfamily protein	AT3G02100.1	1401	20	3.5e-92	0.4885
XLOC_017137	Lus10018791			Lus10018791	allene oxide synthase					scaffold22:107343-108991	water	fusarium	OK	24.7519	89.5551	25.0019	89.8051	3.59193	1.84476	5e-05	0.00317574	yes	XLOC_017137	cp74_linus allene oxide chloroplastic os=linum usitatissimum gn=cyp74a pe=1 sv=1	1530	11	0	0.6882	XLOC_017137	q4zj74_hevbrallene oxide synthase os=hevea brasiliensis gn=aos pe=2 sv=1	1530	20	0	0.798	XLOC_017137	allene oxide synthase	P48417.1	1530	20	0	0.81	XLOC_017137	allene oxide synthase	AT5G42650.1	1530	2	0	0.645
XLOC_043002	Lus10010308			Lus10010308	sucrose synthase					scaffold732:128447-132511	water	fusarium	OK	10.2427	37.3568	10.4927	37.6068	3.58409	1.84161	5e-05	0.00317574	yes	XLOC_043002	sus2_pea sucrose synthase 2 os=pisum sativum gn=sus2 pe=2 sv=1	2280	20	0	0.7935	XLOC_043002	a0a067jwd1_jatcusucrose synthase os=jatropha curcas gn=jcgz_13963 pe=3 sv=1	2280	20	0	0.8695	XLOC_043002	sucrose synthase 1	XP_012082813.1	2280	20	0	0.869	XLOC_043002	sucrose synthase 1	AT4G02280.1	2280	13	0	0.62
XLOC_026042	Lus10025986			Lus10025986	mitogen-activated protein kinase 7					scaffold319:189861-191292	water	fusarium	OK	0.882738	3.80976	1.13274	4.05976	3.58402	1.84158	0.00035	0.0170441	yes	XLOC_026042	mpk7_arath mitogen-activated protein kinase 7 os=arabidopsis thaliana gn=mpk7 pe=1 sv=2	1110	20	0	0.796	XLOC_026042	b9s6a3_riccomitogen-activated protein kinase os=ricinus communis gn=rcom_0534280 pe=3 sv=1	1110	20	0	0.908	XLOC_026042	mitogen-activated protein kinase 7	AKL87250.1	1110	20	0	0.915	XLOC_026042	mitogen-activated protein kinase 1	AT2G18170.1	1110	20	0	0.7715
XLOC_031319	-									scaffold413:1072829-1075397	water	fusarium	OK	5.15314	19.0772	5.40314	19.3272	3.57703	1.83876	0.00045	0.0206385	yes	XLOC_031319	---NA---	375	0	-	-	XLOC_031319	---NA---	375	0	-	-	XLOC_031319	---NA---	---NA---	375	0	-	-	XLOC_031319	---NA---	no_hit	375	0	-	-
XLOC_049392	Lus10031273			Lus10031273	heavy metal atpase					scaffold977:897133-901496	water	fusarium	OK	2.58265	9.88128	2.83265	10.1313	3.57661	1.83859	5e-05	0.00317574	yes	XLOC_049392	hma5_arath probable copper-transporting atpase hma5 os=arabidopsis thaliana gn=hma5 pe=1 sv=2	3274	20	0	0.571	XLOC_049392	b9ria4_riccocopper-transporting atpase p- os=ricinus communis gn=rcom_1577390 pe=3 sv=1	3274	20	0	0.8415	XLOC_049392	probable copper-transporting atpase hma5	XP_002513473.1	3274	20	0	0.853	XLOC_049392	p-type atpase of arabidopsis 2	AT1G63440.1	3274	20	0	0.4995
XLOC_018814	Lus10043245			Lus10043245	aldehyde dehydrogenase					scaffold25:2008525-2011951	water	fusarium	OK	4.00376	14.961	4.25376	15.211	3.5759	1.8383	5e-05	0.00317574	yes	XLOC_018814	al2c4_arath aldehyde dehydrogenase family 2 member c4 os=arabidopsis thaliana gn=aldh2c4 pe=1 sv=2	2109	20	8.8e-126	0.5725	XLOC_018814	b9rkt3_riccoaldehyde os=ricinus communis gn=rcom_1053300 pe=3 sv=1	2109	20	2e-159	0.719	XLOC_018814	aldehyde dehydrogenase family 2 member c4-like	XP_010049715.1	2109	20	1.9e-159	0.7305	XLOC_018814	aldehyde dehydrogenase 11a3	AT3G24503.1	2109	20	6.5e-127	0.5365
XLOC_010014	Lus10025668			Lus10025668	iaa-amino acid hydrolase					scaffold145:909177-917043	water	fusarium	OK	2.99517	11.32	3.24517	11.57	3.5653	1.83402	5e-05	0.00317574	yes	XLOC_010014	ill6_arath iaa-amino acid hydrolase ilr1-like 6 os=arabidopsis thaliana gn=ill6 pe=2 sv=2	1383	20	0	0.668	XLOC_010014	d5ftg9_poptoiaa-amino acid hydrolase os=populus tomentosa gn=ill6 pe=2 sv=1	1383	20	0	0.8335	XLOC_010014	iaa-amino acid hydrolase ilr1-like 6	XP_011027512.1	1383	20	0	0.8545	XLOC_010014	peptidase m20 m25 m40 family protein	AT1G44350.1	1383	7	0	0.6986
XLOC_041928	Lus10018014									scaffold687:354337-354574	water	fusarium	OK	103.011	367.671	103.261	367.921	3.56302	1.8331	5e-05	0.00317574	yes	XLOC_041928	---NA---	237	0	-	-	XLOC_041928	---NA---	237	0	-	-	XLOC_041928	---NA---	---NA---	237	0	-	-	XLOC_041928	---NA---	no_hit	237	0	-	-
XLOC_005924	Lus10004029			Lus10004029	dihydroflavonol-4-reductase					scaffold1155:170905-173283	water	fusarium	OK	1.76603	6.89612	2.01603	7.14612	3.54465	1.82564	0.00025	0.012924	yes	XLOC_005924	vestr_medsa vestitone reductase os=medicago sativa pe=1 sv=1	1020	20	2e-82	0.5585	XLOC_005924	a0a061dv20_theccnad -binding rossmann-fold superfamily protein isoform 1 os=theobroma cacao gn=tcm_005515 pe=4 sv=1	1020	20	1e-103	0.676	XLOC_005924	vestitone reductase-like	XP_006445266.1	1020	20	9.3e-104	0.678	XLOC_005924	nad -binding rossmann-fold superfamily protein	AT2G45400.1	1020	20	1e-79	0.532
XLOC_020247	Lus10036185			Lus10036185	nadh dehydrogenase-like					scaffold27:64734-66974	water	fusarium	OK	3.11916	11.6894	3.36916	11.9394	3.54373	1.82527	5e-05	0.00317574	yes	XLOC_020247	nda2_arath internal alternative nad h-ubiquinone oxidoreductase mitochondrial os=arabidopsis thaliana gn=nda2 pe=2 sv=1	1515	20	0	0.6025	XLOC_020247	a0a072uxk7_medtrnad h dehydrogenase b2 os=medicago truncatula gn=mtr_3g464380 pe=4 sv=1	1515	20	0	0.8545	XLOC_020247	internal alternative nad h-ubiquinone oxidoreductase mitochondrial-like	XP_007205047.1	1515	20	0	0.8445	XLOC_020247	nad h dehydrogenase b2	AT2G29990.1	1515	8	0	0.6388
XLOC_011028	Lus10035366			Lus10035366	transcription factor myc2-like					scaffold151:446503-447889	water	fusarium	OK	2.70953	10.2275	2.95953	10.4775	3.54026	1.82385	5e-05	0.00317574	yes	XLOC_011028	myc2_arath transcription factor myc2 os=arabidopsis thaliana gn=myc2 pe=1 sv=2	1386	15	4.9e-89	0.526	XLOC_011028	b9s1e9_riccotranscription factor os=ricinus communis gn=rcom_0864470 pe=4 sv=1	1386	20	5.6e-120	0.624	XLOC_011028	transcription factor myc2-like	XP_002280253.1	1386	20	5.1e-120	0.6335	XLOC_011028	basic helix-loop-helix dna-binding superfamily protein	AT1G32640.1	1386	16	3.7e-90	0.5181
XLOC_045339	-									scaffold82:587536-587796	water	fusarium	OK	24.1806	86.2025	24.4306	86.4525	3.5387	1.82322	0.00025	0.012924	yes	XLOC_045339	elo3l_arath elongation of fatty acids protein 3-like os=arabidopsis thaliana gn=hos3 pe=2 sv=1	260	1	1.3e-24	0.72	XLOC_045339	a0a061fdd1_theccgns1 sur4 membrane protein family os=theobroma cacao gn=tcm_033982 pe=4 sv=1	260	20	8.4e-28	0.7475	XLOC_045339	elongation of fatty acids protein 3-like	XP_007017452.1	260	20	7.7e-28	0.765	XLOC_045339	gns1 sur4 membrane protein family	AT4G36830.1	260	2	9.5e-26	0.725
XLOC_013264	Lus10012665			Lus10012665	pi-plc x domain-containing protein at5g67130-like					scaffold167:146814-150154	water	fusarium	OK	2.98747	11.2017	3.23747	11.4517	3.53724	1.82262	5e-05	0.00317574	yes	XLOC_013264	y5713_arath pi-plc x domain-containing protein at5g67130 os=arabidopsis thaliana gn=at5g67130 pe=1 sv=1	1063	1	2.6e-84	0.7	XLOC_013264	w9rgd5_9rosapi-plc x domain-containing protein os=morus notabilis gn=l484_011044 pe=4 sv=1	1063	20	6.7e-114	0.824	XLOC_013264	pi-plc x domain-containing protein at5g67130-like	XP_010040950.1	1063	20	9.9e-115	0.8325	XLOC_013264	plc-like phosphodiesterases superfamily protein	AT4G36945.1	1063	5	4.7e-102	0.732
XLOC_008544	Lus10005107			Lus10005107	conserved protein similar to XP_002315928					scaffold1311:187609-189378	water	fusarium	OK	2.12916	8.16481	2.37916	8.41481	3.53688	1.82248	5e-05	0.00317574	yes	XLOC_008544	---NA---	858	0	-	-	XLOC_008544	a0a072w1n5_medtrcore-2 i-branching enzyme os=medicago truncatula gn=mtr_1g110290 pe=4 sv=1	858	20	1.2e-91	0.785	XLOC_008544	core-2 i-branching beta- -n-acetylglucosaminyltransferase family protein isoform 1	XP_012082131.1	858	20	1.5e-96	0.796	XLOC_008544	core-2 i-branching beta- -n-acetylglucosaminyltransferase family protein	AT1G68390.1	858	20	9.7e-82	0.661
XLOC_036972	Lus10008129			Lus10008129	jasmonate zim-domain protein 1					scaffold524:269735-270737	water	fusarium	OK	38.7483	137.46	38.9983	137.71	3.53118	1.82015	5e-05	0.00317574	yes	XLOC_036972	ti10b_arath protein tify 10b os=arabidopsis thaliana gn=tify10b pe=1 sv=1	822	2	1.9e-23	0.47	XLOC_036972	h2bdk2_prupejasmonate-zim-domain protein 1 os=prunus persica gn=jaz1 pe=2 sv=1	822	20	7.1e-32	0.5155	XLOC_036972	protein tify 10a-like	XP_009621436.1	822	20	4.5e-32	0.5215	XLOC_036972	tify domain divergent cct motif family protein	AT1G74950.1	822	2	1.4e-24	0.47
XLOC_013853	Lus10014407			Lus10014407	nodulin glutamate-ammonia ligase-like protein					scaffold176:297708-306040	water	fusarium	OK	1.02314	4.23507	1.27314	4.48507	3.52284	1.81674	0.0001	0.00587778	yes	XLOC_013853	glna1_dicdi type-1 glutamine synthetase 1 os=dictyostelium discoideum gn=glna1 pe=3 sv=1	3032	20	4e-36	0.4425	XLOC_013853	a0a061esg0_theccglutamate-ammonia -ammonia ligases isoform 2 os=theobroma cacao gn=tcm_022307 pe=3 sv=1	3032	20	2.1e-153	0.739	XLOC_013853	protein flug	XP_007027488.1	3032	20	2.1e-153	0.7605	XLOC_013853	glutamate-ammonia ligases catalytics glutamate-ammonia ligases	AT3G53180.1	3032	1	6.5e-141	0.68
XLOC_047866	Lus10019387			Lus10019387	aldehyde dehydrogenase					scaffold906:10712-14923	water	fusarium	OK	6.55608	23.7185	6.80608	23.9685	3.52163	1.81624	5e-05	0.00317574	yes	XLOC_047866	al2c4_arath aldehyde dehydrogenase family 2 member c4 os=arabidopsis thaliana gn=aldh2c4 pe=1 sv=2	2240	20	4.8e-177	0.6785	XLOC_047866	b9rkt3_riccoaldehyde os=ricinus communis gn=rcom_1053300 pe=3 sv=1	2240	20	0	0.838	XLOC_047866	aldehyde dehydrogenase family 2 member c4-like	XP_002514327.1	2240	20	0	0.8465	XLOC_047866	aldehyde dehydrogenase 11a3	AT3G24503.1	2240	20	3.6e-178	0.5295
XLOC_047426	Lus10026323			Lus10026323	multidrug resistance					scaffold898:632507-634948	water	fusarium	OK	5.55806	20.179	5.80806	20.429	3.51735	1.81449	5e-05	0.00317574	yes	XLOC_047426	tt12_arath protein transparent testa 12 os=arabidopsis thaliana gn=tt12 pe=2 sv=1	1506	20	2.5e-117	0.5005	XLOC_047426	b9rzd1_riccomate efflux family protein os=ricinus communis gn=rcom_0938290 pe=3 sv=1	1506	20	0	0.782	XLOC_047426	protein transparent testa 12-like	XP_002519100.1	1506	20	0	0.8035	XLOC_047426	mate efflux family protein	AT1G47530.1	1506	20	0	0.6515
XLOC_019265	Lus10018413			Lus10018413	equilibrative nucleoside transporter					scaffold251:306249-310519	water	fusarium	OK	2.31723	8.77834	2.56723	9.02834	3.51676	1.81425	5e-05	0.00317574	yes	XLOC_019265	ent3_arath equilibrative nucleotide transporter 3 os=arabidopsis thaliana gn=ent3 pe=1 sv=1	1730	8	0	0.7175	XLOC_019265	b9h1z9_poptrequilibrative nucleoside transporter family protein os=populus trichocarpa gn=poptr_0004s03240g pe=4 sv=1	1730	20	0	0.8455	XLOC_019265	equilibrative nucleotide transporter 3-like	XP_002304987.1	1730	20	0	0.8495	XLOC_019265	nucleoside transporter family protein	AT4G05120.1	1730	9	0	0.6978
XLOC_049455	Lus10031133			Lus10031133	21 kDa protein					scaffold977:163414-164017	water	fusarium	OK	9.00948	32.3108	9.25948	32.5608	3.51648	1.81413	5e-05	0.00317574	yes	XLOC_049455	21kd_dauca 21 kda protein os=daucus carota pe=2 sv=1	603	12	7.7e-62	0.5383	XLOC_049455	a9pdl3_poptr21k protein os=populus trichocarpa gn=poptr_0012s14560g pe=2 sv=1	603	20	4.8e-78	0.788	XLOC_049455	21 kda	XP_011010941.1	603	20	2.6e-78	0.801	XLOC_049455	plant invertase pectin methylesterase inhibitor superfamily protein	AT5G62350.1	603	20	4.3e-68	0.6195
[truncated: 522 more rows]
