# Supplementary material for: RNA-seq Transcriptome Response of Flax (Linum usitatissimum L.) to the Pathogenic Fungus Fusarium oxysporum f. sp. lini
Source: Front Plant Sci. 2016 Nov 24;7:1766. doi: 10.3389/fpls.2016.01766 (PMC5121121; doi:10.3389/fpls.2016.01766)
Supplement: Supplementary file 3 [file Table_3.XLSX]

## Sheet: Sheet1
Table S3. Enrichment analysis using plant GSEA.
DPI	pathway ID	Gene Set Name(NO. Genes)	Description	Number of hits	p value	FDR	overlap members in query
4	KEGG:ATH00980	KEGG_METABOLISM_OF_XENOBIOTICS_BY_CYTOCHROME_P450(10)	Metabolism of xenobiotics by cytochrome P450	2	0.00023	0.0186	AT2G47730 AT1G22430
4	KEGG:ATH00900	KEGG_TERPENOID_BACKBONE_BIOSYNTHESIS(23)	Terpenoid backbone biosynthesis	2	0.00103	0.0417	AT4G15560 AT4G36810
8	KEGG:ATH00945	KEGG_STILBENOID_DIARYLHEPTANOID_AND_GINGEROL_BIOSYNTHESIS(25)	Stilbenoid, diarylheptanoid and gingerol biosynthesis	3	8.73e-05	0.00475	AT5G58860 AT3G26300 AT4G37370
8	KEGG:ATH00903	KEGG_LIMONENE_AND_PINENE_DEGRADATION(29)	Limonene and pinene degradation	3	0.000131	0.00475	AT5G58860 AT3G26300 AT4G37370
8	KEGG:ATH00260	KEGG_GLYCINE_SERINE_AND_THREONINE_METABOLISM(31)	Glycine, serine and threonine metabolism	3	0.000157	0.00475	AT4G35630 AT1G08630 AT4G34200
8	KEGG:ATH00680	KEGG_METHANE_METABOLISM(48)	Methane metabolism	3	0.000528	0.00956	AT1G05260 AT5G05340 AT5G22410
8	KEGG:ATH00360	KEGG_PHENYLALANINE_METABOLISM(46)	Phenylalanine metabolism	3	0.000469	0.00956	AT1G05260 AT5G05340 AT5G22410
8	KEGG:ATH00908	KEGG_ZEATIN_BIOSYNTHESIS(11)	Zeatin biosynthesis	2	0.000715	0.0108	AT1G22400 AT2G36800
8	KEGG:ATH00940	KEGG_PHENYLPROPANOID_BIOSYNTHESIS(57)	Phenylpropanoid biosynthesis	3	0.00085	0.011	AT1G05260 AT5G05340 AT5G22410
8	KEGG:ATH01100	KEGG_METABOLIC_PATHWAYS(831)	Metabolic pathways	9	0.00112	0.0126	AT1G05260 AT4G35630 AT1G08630 AT5G05340 AT5G22410 AT1G12240 AT3G25780 AT4G34200 AT4G36810
8	PlantCyc:2.4.1.91	QUERCETIN_GLUCOSIDE_BIOSYNTHESIS_(16)	quercetin glucoside biosynthesis (Arabidopsis)	3	0.000202	0.0134	AT2G36800 AT4G01070 AT2G43840
8	PlantCyc:1.1.1.219	LEUCOPELARGONIDIN_AND_LEUCOCYANIDIN_BIOSYNTHESIS(21)	leucopelargonidin and leucocyanidin biosynthesis	3	0.000412	0.0134	AT5G24530 AT5G05600 AT1G17020
8	PlantCyc:6.2.1.12	FLAVONOID_BIOSYNTHESIS(21)	flavonoid biosynthesis	3	0.000412	0.0134	AT5G24530 AT5G05600 AT1G17020
8	PlantCyc:1.14.11.9	LEUCODELPHINIDIN_BIOSYNTHESIS(21)	leucodelphinidin biosynthesis	3	0.000412	0.0134	AT5G24530 AT5G05600 AT1G17020
18	KEGG:ATH01100	KEGG_METABOLIC_PATHWAYS(831)	Metabolic pathways	67	4.47e-18	1.49e-15	AT4G15560 AT1G08630 AT3G49680 AT5G67400 AT2G45220 AT1G05260 AT2G19860 AT1G77120 AT5G17820 AT4G34710 AT3G25570 AT5G24070 AT2G29150 AT2G06050 AT5G13930 AT3G03530 AT1G06290 AT5G53970 AT5G11520 AT1G14550 AT5G65690 AT5G06720 AT5G14780 AT4G02780 AT2G19570 AT3G48560 AT5G51890 AT1G17420 AT2G45290 AT4G36810 AT1G22440 AT3G45140 AT3G10050 AT3G47340 AT1G80460 AT4G33070 AT5G06730 AT3G25780 AT5G64120 AT5G19890…
18	KEGG:ATH00360	KEGG_PHENYLALANINE_METABOLISM(46)	Phenylalanine metabolism	18	1.93e-15	3.2e-13	AT5G67400 AT1G05260 AT5G17820 AT5G24070 AT5G53970 AT5G11520 AT1G14550 AT5G06720 AT5G51890 AT5G06730 AT5G64120 AT5G19890 AT1G49570 AT2G30490 AT5G05340 AT5G36160 AT4G37530 AT2G42490
18	KEGG:ATH00940	KEGG_PHENYLPROPANOID_BIOSYNTHESIS(57)	Phenylpropanoid biosynthesis	18	4.08e-14	4.52e-12	AT5G67400 AT1G05260 AT5G17820 AT2G44480 AT5G24070 AT1G14550 AT5G06720 AT5G51890 AT3G24503 AT5G06730 AT5G64120 AT5G19890 AT1G49570 AT2G30490 AT3G19450 AT5G05340 AT2G44450 AT4G37530
18	KEGG:ATH00680	KEGG_METHANE_METABOLISM(48)	Methane metabolism	16	5.37e-13	4.46e-11	AT5G67400 AT1G05260 AT5G17820 AT5G24070 AT1G14550 AT5G06720 AT5G14780 AT5G51890 AT1G22440 AT5G06730 AT5G64120 AT5G19890 AT1G49570 AT1G22430 AT5G05340 AT4G37530
18	KEGG:ATH01061	KEGG_BIOSYNTHESIS_OF_PHENYLPROPANOIDS(156)	Biosynthesis of phenylpropanoids	23	1.46e-11	9.68e-10	AT5G67400 AT1G05260 AT2G19860 AT5G17820 AT5G24070 AT5G13930 AT5G53970 AT5G11520 AT1G14550 AT5G06720 AT5G51890 AT2G45290 AT5G06730 AT5G64120 AT5G19890 AT1G49570 AT2G30490 AT3G19450 AT4G22880 AT3G51240 AT5G05340 AT5G36160 AT4G37530
18	KEGG:ATH00592	KEGG_ALPHA-LINOLENIC_ACID_METABOLISM(21)	alpha-Linolenic acid metabolism	9	1.18e-08	6.56e-07	AT2G06050 AT1G06290 AT1G17420 AT3G45140 AT4G15440 AT3G25780 AT1G67560 AT1G55020 AT5G42650
18	KEGG:ATH01070	KEGG_BIOSYNTHESIS_OF_PLANT_HORMONES(198)	Biosynthesis of plant hormones	21	2.36e-08	1.12e-06	AT4G15560 AT1G05010 AT2G19860 AT1G77330 AT2G06050 AT1G06290 AT5G11520 AT4G02780 AT1G17420 AT2G45290 AT4G36810 AT3G45140 AT3G25780 AT3G61510 AT1G79460 AT5G17230 AT2G26930 AT1G67560 AT1G55020 AT5G42650 AT4G25700
18	KEGG:ATH00270	KEGG_CYSTEINE_AND_METHIONINE_METABOLISM(40)	Cysteine and methionine metabolism	10	1.27e-07	5.27e-06	AT1G05010 AT1G77330 AT3G25570 AT1G64660 AT5G53970 AT5G11520 AT3G61510 AT5G53120 AT5G36160 AT4G17260
18	KEGG:ATH00350	KEGG_TYROSINE_METABOLISM(17)	Tyrosine metabolism	7	6.48e-07	2.39e-05	AT1G77120 AT5G53970 AT5G11520 AT1G22440 AT1G22430 AT5G36160 AT2G42490
18	KEGG:ATH00945	KEGG_STILBENOID_DIARYLHEPTANOID_AND_GINGEROL_BIOSYNTHESIS(25)	Stilbenoid, diarylheptanoid and gingerol biosynthesis	7	5.4e-06	0.000179	AT4G37370 AT3G26300 AT3G26210 AT2G30490 AT5G24960 AT4G31940 AT3G26230
18	KEGG:ATH00966	KEGG_GLUCOSINOLATE_BIOSYNTHESIS(9)	Glucosinolate biosynthesis	5	9.07e-06	0.000274	AT3G49680 AT2G20610 AT2G22330 AT4G39950 AT4G31500
18	KEGG:ATH00980	KEGG_METABOLISM_OF_XENOBIOTICS_BY_CYTOCHROME_P450(10)	Metabolism of xenobiotics by cytochrome P450	5	1.34e-05	0.00037	AT1G77120 AT3G03190 AT1G22440 AT2G30860 AT1G22430
18	KEGG:ATH00941	KEGG_FLAVONOID_BIOSYNTHESIS(13)	Flavonoid biosynthesis	5	3.61e-05	0.000923	AT5G13930 AT5G42800 AT2G30490 AT4G22880 AT3G51240
18	KEGG:ATH00950	KEGG_ISOQUINOLINE_ALKALOID_BIOSYNTHESIS(7)	Isoquinoline alkaloid biosynthesis	4	7.06e-05	0.00168	AT5G53970 AT5G11520 AT5G36160 AT2G42490
18	KEGG:ATH00903	KEGG_LIMONENE_AND_PINENE_DEGRADATION(29)	Limonene and pinene degradation	6	0.000111	0.00245	AT4G37370 AT3G26300 AT3G26210 AT5G24960 AT4G31940 AT3G26230
18	PlantCyc:6.2.1.12	FLAVONOID_BIOSYNTHESIS(21)	flavonoid biosynthesis	8	2.34e-05	0.00392	AT5G13930 AT1G17020 AT5G24530 AT5G05600 AT3G11180 AT3G51240 AT4G25300 AT3G55970
18	PlantCyc:5.3.99.6	JASMONIC_ACID_BIOSYNTHESIS(14)	jasmonic acid biosynthesis	7	1.95e-05	0.00392	AT2G06050 AT1G17420 AT3G45140 AT3G25780 AT1G67560 AT1G55020 AT5G42650
18	PlantCyc:1.1.1.219	LEUCOPELARGONIDIN_AND_LEUCOCYANIDIN_BIOSYNTHESIS(21)	leucopelargonidin and leucocyanidin biosynthesis	8	2.34e-05	0.00392	AT1G17020 AT5G24530 AT5G05600 AT5G42800 AT3G11180 AT3G51240 AT4G25300 AT3G55970
18	PlantCyc:1.14.11.9	LEUCODELPHINIDIN_BIOSYNTHESIS(21)	leucodelphinidin biosynthesis	8	2.34e-05	0.00392	AT1G17020 AT5G24530 AT5G05600 AT5G42800 AT3G11180 AT3G51240 AT4G25300 AT3G55970
18	KEGG:ATH00052	KEGG_GALACTOSE_METABOLISM(25)	Galactose metabolism	5	0.000481	0.01	AT2G19860 AT3G56310 AT2G36190 AT4G23920 AT1G12240
18	KEGG:ATH00960	KEGG_TROPANE_PIPERIDINE_AND_PYRIDINE_ALKALOID_BIOSYNTHESIS(5)	Tropane, piperidine and pyridine alkaloid biosynthesis	3	0.000564	0.011	AT2G29150 AT5G06060 AT2G42490
18	PlantCyc:1.13.11.12	13-LOX_AND_13-HPL_PATHWAY(7)	13-LOX and 13-HPL pathway	5	9.42e-05	0.0126	AT1G17420 AT3G45140 AT4G15440 AT1G67560 AT1G55020
18	KEGG:ATH00010	KEGG_GLYCOLYSIS_/_GLUCONEOGENESIS(60)	Glycolysis / Gluconeogenesis	7	0.000713	0.0132	AT2G19860 AT1G77120 AT5G65690 AT1G22440 AT4G33070 AT1G22430 AT4G17260
18	KEGG:ATH01064	KEGG_BIOSYNTHESIS_OF_ALKALOIDS_DERIVED_FROM_ORNITHINE_LYSINE_AND_NICOTINIC_ACID(107)	Biosynthesis of alkaloids derived from ornithine, lysine and nicotinic acid	9	0.00116	0.0203	AT2G19860 AT2G29150 AT5G53970 AT5G11520 AT1G79750 AT5G06060 AT5G36160 AT5G18170 AT2G42490
18	KEGG:ATH00330	KEGG_ARGININE_AND_PROLINE_METABOLISM(39)	Arginine and proline metabolism	5	0.00284	0.0472	AT4G34710 AT3G25570 AT5G11520 AT5G53120 AT5G18170
18	KEGG:ATH00500	KEGG_STARCH_AND_SUCROSE_METABOLISM(59)	Starch and sucrose metabolism	6	0.00321	0.0485	AT2G45220 AT2G19860 AT2G44480 AT2G36190 AT1G12240 AT2G44450
18	KEGG:ATH01062	KEGG_BIOSYNTHESIS_OF_TERPENOIDS_AND_STEROIDS(125)	Biosynthesis of terpenoids and steroids	9	0.00313	0.0485	AT4G15560 AT2G19860 AT4G02780 AT4G36810 AT1G79750 AT1G79460 AT5G17230 AT2G26930 AT4G25700
Numbers for analysis differ a little from GO functional categorization since plant GSEA does not take version of a TAIR ID.
